# Supplementary material for: Sequencing and characterization of leaf transcriptomes of six diploid Nicotiana species
Source: J Biol Res (Thessalon). 2016 Apr 18;23:6. doi: 10.1186/s40709-016-0048-5 (PMC4835900; doi:10.1186/s40709-016-0048-5)
Supplement: Supplementary file 6 — 10.1186/s40709-016-0048-5 The top 20 abundant ORFs in the six Nicotiana species. [file 40709_2016_48_MOESM6_ESM.xlsx]

## Sheet: N.gluaca
The expression level of each ORF from Nicotiana gluaca
transcript_id	length	FPKM	function
m.38224_7	543	43104.9	RecName: Full=Ribulose bisphosphate carboxylase small chain 8B, chloroplastic; Short=RuBisCO small subunit 8B; Flags: Precursor
m.38226_7	546	11851.4	RecName: Full=Ribulose bisphosphate carboxylase small chain S41, chloroplastic; Short=RuBisCO small subunit S41; Flags: Precursor
m.27319_7	420	9796.31	RecName: Full=Photosystem II 10 kDa polypeptide, chloroplastic; Short=PII10; Flags: Precursor
m.5612_7	435	5985.51	chloroplast ferredoxin I [Nicotiana tabacum]
m.104093_7	648	5468.86	dehydrin-like protein [Capsicum annuum]
m.99587_7	628	5381.72	light harvesting chlorophyll a/b-binding protein [Nicotiana sylvestris]
m.57816_7	1320	5337.14	ribulose bisphosphate carboxylase/oxygenase activase 2 (chloroplast) [Nicotiana attenuata]
m.6084_7	687	5307.81	chloroplast PsbQ2 precursor [Nicotiana benthamiana]
m.35220_7	312	4813.74	hypothetical protein AMTR_s00004p00114860 [Amborella trichopoda]
m.104095_7	858	4411.42	chloroplast pigment-binding protein CP26 [Nicotiana tabacum]
m.104097_7	372	4284.43	RecName: Full=Thioredoxin H-type 1; Short=Trx-H1 [Nicotiana tabacum]
m.57657_7	813	4212.76	RecName: Full=Chlorophyll a-b binding protein, chloroplastic; AltName: Full=LHCI type II CAB; Flags: Precursor
m.99590_7	393	3991.22	RecName: Full=Chlorophyll a-b binding protein 50, chloroplastic; AltName: Full=LHCII type I CAB-50; Short=LHCP; Flags: Precursor
m.104102_7	1206	3871.51	RecName: Full=Glyceraldehyde-3-phosphate dehydrogenase A, chloroplastic; AltName: Full=NADP-dependent glyceraldehydephosphate dehydrogenase subunit A; Flags: Precursor
m.104099_7	855	3856.82	chloroplast pigment-binding protein CP29 [Nicotiana tabacum]
m.4187_7	687	3715.28	RecName: Full=Cytochrome b6-f complex iron-sulfur subunit 2, chloroplastic; AltName: Full=Plastohydroquinone:plastocyanin oxidoreductase iron-sulfur protein 2; AltName: Full=Rieske iron-sulfur protein 2; Short=ISP 2; Short=RISP 2; Flags: Precursor [Nicotiana tabacum]
m.104108_7	450	3682.95	PREDICTED: calmodulin-related protein isoform 4 [Vitis vinifera]
m.104103_7	624	3680.81	RecName: Full=Photosystem I reaction center subunit II, chloroplastic; AltName: Full=Photosystem I 20 kDa subunit; Short=PSI-D; Flags: Precursor
m.104104_7	360	3672.83	Photosystem II subunit X [Theobroma cacao]
m.4327_7	387	3502.89	uncharacterized protein LOC101246420 [Solanum lycopersicum]
m.13599_7	834	3326.25	chlorophyll a/b binding protein [Nicotiana tabacum]
m.99574_7	801	3305.55	RecName: Full=Chlorophyll a-b binding protein 40, chloroplastic; AltName: Full=LHCII type I CAB-40; Short=LHCP; Flags: Precursor
m.42578_7	999	3304.59	oxygen evolving complex 33 kDa photosystem II protein [Nicotiana tabacum]
m.4210_7	699	3187.43	PREDICTED: probable phospholipid hydroperoxide glutathione peroxidase-like [Solanum tuberosum]
m.104100_7	321	3146.58	-
m.104109_7	474	2888.03	abscisic stress-ripening protein ASR [Camellia sinensis]
m.9765_7	798	2810.63	chloroplast PsbP2 precursor [Nicotiana benthamiana]
m.104116_7	831	2780.61	chloroplast photosystem II 22 kDa component [Nicotiana benthamiana]
m.13405_7	966	2705.55	beta-carbonic anhydrase [Nicotiana tabacum]
m.104112_7	1356	2669.69	alpha-tubulin [Nicotiana tabacum]
m.104126_7	507	2556.64	photosystem I reaction center subunit [Nicotiana tabacum]
m.4295_7	396	2549.17	proline-rich protein [Capsicum annuum]
m.37262_7	666	2475.68	photosystem I subunit XI [Nicotiana attenuata]
m.37261_7	666	2475.68	photosystem I subunit XI [Nicotiana attenuata]
m.13600_7	834	2471.11	chlorophyll a/b binding protein [Nicotiana tabacum]
m.42580_7	1116	2460.18	glycolate oxidase [Nicotiana benthamiana]
m.99578_7	798	2432.12	light harvesting chlorophyll a/b-binding protein [Nicotiana sylvestris]
m.104118_7	642	2422.56	glutathione S-transferase, class-phi [Solanum commersonii]
m.13320_7	477	2414.47	translationally controlled tumor protein like protein [Nicotiana tabacum]
m.13545_7	756	2410.09	PREDICTED: chlorophyll a-b binding protein P4, chloroplastic-like [Solanum lycopersicum]
m.23697_7	399	2384.23	CP12 [Nicotiana tabacum]
m.104114_7	438	2295.95	PSI-H precursor [Nicotiana sylvestris]
m.104120_7	1077	2239.06	putative chloroplast thiazole biosynthetic protein [Nicotiana tabacum]
m.104134_7	507	2101.4	PREDICTED: protein CURVATURE THYLAKOID 1A, chloroplastic-like [Solanum tuberosum]
m.104129_7	1605	2078.3	glutamate decarboxylase isozyme 1 [Nicotiana tabacum]
m.104124_7	1089	2039.45	chloroplast ferredoxin-NADP+ oxidoreductase precursor [Capsicum annuum]
m.104125_7	1125	2039.33	PREDICTED: chloroplast stem-loop binding protein of 41 kDa b, chloroplastic-like [Solanum tuberosum]
m.104135_7	492	2014.61	early responsive to dehydration 1 protein [Nicotiana tabacum]
m.104131_7	756	1993.98	putative gamma TIP [Nicotiana glauca]
m.104132_7	1299	1971.94	glutamine synthetase GS58 [Nicotiana attenuata]
m.52653_7	507	1910.47	LEA1-like protein [Capsicum annuum]
m.104139_7	1335	1816.86	enolase [Nicotiana tabacum]
m.104142_7	591	1798.95	PREDICTED: photosystem II core complex proteins psbY, chloroplastic-like [Solanum tuberosum]
m.24299_7	666	1781.86	putative photosystem I subunit III precursor [Nicotiana tabacum]
m.9741_7	429	1777.51	RecName: Full=Photosystem I reaction center subunit IV B, chloroplastic; Short=PSI-E B; Contains: RecName: Full=Photosystem I reaction center subunit IV B isoform 2; Flags: Precursor
m.42231_7	1458	1747.94	RecName: Full=Adenosylhomocysteinase; Short=AdoHcyase; AltName: Full=Cytokinin-binding protein CBP57; AltName: Full=S-adenosyl-L-homocysteine hydrolase
m.46747_7	1278	1721.42	S-adenosyl-L-methionine synthase [Nicotiana suaveolens]
m.104119_7	939	1719.51	ACC oxidase ACO3 [Nicotiana attenuata]
m.104133_7	901	1713.44	plastidic aldolase [Nicotiana paniculata]
m.104128_7	1224	1711.09	PREDICTED: phosphoribulokinase, chloroplastic-like [Solanum tuberosum]
m.104148_7	393	1677.5	SAMS synthase [Nicotiana attenuata]
m.57817_7	1320	1668.88	ribulose bisphosphate carboxylase/oxygenase activase 2 (chloroplast) [Nicotiana attenuata]
m.104158_7	360	1649.73	-
m.104155_7	300	1644.24	-
m.67006_7	1086	1637.37	RecName: Full=S-adenosylmethionine decarboxylase proenzyme; Short=AdoMetDC; Short=SAMDC; Contains: RecName: Full=S-adenosylmethionine decarboxylase alpha chain; Contains: RecName: Full=S-adenosylmethionine decarboxylase beta chain; Flags: Precursor
m.33099_7	1023	1629.32	PREDICTED: fruit bromelain-like [Solanum tuberosum]
m.9733_7	420	1625.65	RecName: Full=Actin-depolymerizing factor 1; Short=ADF-1 [Petunia x hybrida]
m.56385_7	546	1611.09	PREDICTED: uncharacterized protein LOC101255245 [Solanum lycopersicum]
m.13784_7	1188	1610.04	plastidic aldolase NPALDP1 [Nicotiana paniculata]
m.46816_7	1944	1604.72	PREDICTED: heat shock cognate 70 kDa protein 2-like [Solanum lycopersicum]
m.104150_7	303	1566.42	photosystem II 23 kDa polypeptide [Nicotiana tabacum]
m.23766_7	822	1530.62	PREDICTED: chlorophyll a-b binding protein 8, chloroplastic-like [Solanum tuberosum]
m.104136_7	1446	1520.67	RecName: Full=Phosphoglycerate kinase, chloroplastic; Flags: Precursor [Nicotiana tabacum]
m.46651_7	666	1519.08	RecName: Full=Probable glutathione S-transferase; AltName: Full=Auxin-induced protein PCNT107
m.104156_7	810	1506.3	SAMS synthase [Nicotiana attenuata]
m.9736_7	1023	1498.04	glyceraldehyde 3-phosphate dehydrogenase [Nicotiana langsdorffii x Nicotiana sanderae]
m.104161_7	450	1487.9	calmodulin [Solanum lycopersicum]
m.99577_7	807	1487.03	light harvesting chlorophyll a/b-binding protein [Nicotiana sylvestris]
m.99583_7	807	1487.03	light harvesting chlorophyll a/b-binding protein [Nicotiana sylvestris]
m.104172_7	339	1482.99	PREDICTED: protein SPIRAL1-like 1-like [Solanum tuberosum]
m.5157_7	513	1473.64	PREDICTED: uncharacterized protein LOC102594981 [Solanum tuberosum]
m.104151_7	888	1469.01	CDSP32 protein (Chloroplast Drought-induced Stress Protein of 32kDa) [Solanum tuberosum]
m.104147_7	321	1446.69	PREDICTED: uncharacterized protein LOC100250444 [Vitis vinifera]
m.104162_7	765	1442.16	triose phosphate isomerase cytosolic isoform-like protein [Capsicum annuum]
m.104146_7	321	1441.17	PREDICTED: heat shock cognate 70 kDa protein 2-like [Solanum lycopersicum]
m.100004_7	1344	1440.36	elongation factor-1 alpha [Nicotiana paniculata]
m.4088_7	657	1416.93	PREDICTED: ATP synthase subunit b', chloroplastic-like [Solanum lycopersicum]
m.4446_7	429	1398.23	ribosomal protein L2 (chloroplast) [Solanum carolinense]
m.104177_7	393	1395.86	HSP70 [Populus alba]
m.13256_7	1557	1354.21	serine hydroxymethyltransferase, mitochondrial [Solanum tuberosum]
m.104144_7	1332	1347.88	fatty acid desaturase 7 [Nicotiana tabacum]
m.104164_7	354	1346.9	PREDICTED: uncharacterized protein LOC102596339 [Solanum tuberosum]
m.9737_7	1161	1325.1	ADP,ATP carrier protein, mitochondrial [Solanum tuberosum]
m.4170_7	528	1321.42	PREDICTED: remorin-like [Solanum tuberosum]
m.9739_7	426	1296.05	RecName: Full=Photosystem I reaction center subunit IV A, chloroplastic; Short=PSI-E A; Contains: RecName: Full=Photosystem I reaction center subunit IV A isoform 2; Flags: Precursor
m.52656_7	507	1285.36	water stress-induced ER5 protein [Capsicum annuum]
m.24298_7	666	1276.31	putative photosystem I subunit III precursor [Nicotiana tabacum]
m.104173_7	762	1268	iron superoxide dismutase [Nicotiana tabacum]
m.104163_7	477	1264.29	PREDICTED: pollen-specific protein C13-like [Solanum lycopersicum]
m.45719_7	546	1254.12	ARF-like small GTPase-like protein [Solanum tuberosum]
m.46778_7	570	1250.12	PREDICTED: uncharacterized protein LOC101249727 [Solanum lycopersicum]
m.99580_7	798	1241.23	light harvesting chlorophyll a/b-binding protein [Nicotiana sylvestris]
m.38382_7	1050	1213.86	PREDICTED: peroxidase 12-like [Solanum tuberosum]
m.104180_7	354	1195.59	adenine nucleotide translocator [Lupinus albus]
m.9781_7	816	1179.71	thioredoxin peroxidase [Nicotiana tabacum]
m.104159_7	2382	1175.9	RecName: Full=Plasma membrane ATPase 4; AltName: Full=Proton pump 4
m.97216_7	501	1170.35	RecName: Full=Plasma membrane ATPase 4; AltName: Full=Proton pump 4
m.25253_7	1776	1152.07	cytosolic NADP-malic enzyme [Nicotiana tabacum]
m.104188_7	945	1146.56	annexin [Nicotiana tabacum]
m.46781_7	531	1133.19	PREDICTED: uncharacterized protein LOC101249727 [Solanum lycopersicum]
m.104166_7	2040	1111.41	FtsH-like protein Pftf precursor [Nicotiana tabacum]
m.4153_7	1203	1094.49	mRNA-binding protein precursor, partial [Nicotiana tabacum]
m.45402_7	393	1093.44	uncharacterized protein LOC102577793 [Solanum tuberosum]
m.104178_7	1533	1091.67	RecName: Full=Inositol-3-phosphate synthase; Short=MIP synthase; AltName: Full=Myo-inositol 1-phosphate synthase; Short=IPS; Short=MI-1-P synthase
m.104190_7	1446	1078.59	PREDICTED: glutamate--glyoxylate aminotransferase 2-like [Solanum lycopersicum]
m.99591_7	346	1057.94	light harvesting chlorophyll a/b-binding protein [Nicotiana sylvestris]
m.104201_7	441	1056.99	PREDICTED: 50S ribosomal protein L31, chloroplastic-like [Solanum lycopersicum]
m.104182_7	527	1046.9	PREDICTED: early nodulin-like protein 2-like [Solanum lycopersicum]
m.104191_7	666	1046.86	ADP,ATP carrier protein, mitochondrial [Solanum tuberosum]
m.104185_7	1950	1036.45	poly(A)-binding protein [Nicotiana tabacum]
m.4138_7	1386	1029.64	3-ketoacyl CoA thiolase 1 [Petunia x hybrida]
m.58022_7	1350	1025.16	glyceraldehyde-3-phosphate dehydrogenase [Solanum tuberosum]
m.36651_7	447	1020.57	hypothetical protein PRUPE_ppa012628mg [Prunus persica]
m.100007_7	1344	1010	elongation factor-1 alpha [Nicotiana paniculata]
m.9851_7	888	1005.73	PREDICTED: glyceraldehyde-3-phosphate dehydrogenase, cytosolic-like [Solanum lycopersicum]
m.27140_7	609	1002.23	photosystem I reaction center V (chloroplast) [Solanum tuberosum]
m.27138_7	609	1002.23	photosystem I reaction center V (chloroplast) [Solanum tuberosum]
m.5143_7	720	991.73	PREDICTED: disintegrin and metalloproteinase domain-containing protein 20-like [Oryctolagus cuniculus]
m.4122_7	432	989.75	ZIP [Nicotiana tabacum]
m.9727_7	978	986.77	hypothetical protein PHAVU_003G123500g [Phaseolus vulgaris]
m.99573_7	807	984.65	light harvesting chlorophyll a/b-binding protein [Nicotiana sylvestris]
m.99579_7	807	984.65	light harvesting chlorophyll a/b-binding protein [Nicotiana sylvestris]
m.62581_7	867	981.54	PREDICTED: chlorophyll a-b binding protein 13, chloroplastic-like [Solanum lycopersicum]
m.9625_7	354	978.84	PREDICTED: macrophage migration inhibitory factor homolog [Solanum tuberosum]
m.104215_7	720	956.05	PREDICTED: 40S ribosomal protein S3-3-like [Solanum tuberosum]
m.15334_7	447	941.55	RecName: Full=Nucleoside diphosphate kinase 1; AltName: Full=Nucleoside diphosphate kinase I; Short=NDK I; Short=NDP kinase I; Short=NDPK I
m.104193_7	3141	935.03	RecName: Full=Glycine dehydrogenase (decarboxylating), mitochondrial; AltName: Full=Glycine cleavage system P protein; AltName: Full=Glycine decarboxylase; AltName: Full=Glycine dehydrogenase (aminomethyl-transferring); Flags: Precursor
m.13406_7	1002	932.05	beta-carbonic anhydrase [Nicotiana tabacum]
m.4062_7	627	930.01	germin like protein [Nicotiana tabacum]
m.9796_7	954	928.98	RecName: Full=Spermidine synthase; AltName: Full=Putrescine aminopropyltransferase; Short=Aminopropyltransferase [Nicotiana sylvestris]
m.13485_7	393	924.87	photosystem I reaction center subunit X psaK [Nicotiana tabacum]
m.5633_7	1227	918.98	PREDICTED: fructose-1,6-bisphosphatase, chloroplastic-like [Solanum lycopersicum]
m.9779_7	1032	916.64	jasmonate ZIM domain protein c.1 [Nicotiana attenuata]
m.4121_7	711	904.24	PREDICTED: magnesium-protoporphyrin IX monomethyl ester [oxidative] cyclase, chloroplastic-like [Solanum lycopersicum]
m.14109_7	447	898.75	ubiquitin-conjugating enzyme E2-17 kDa [Solanum lycopersicum]
m.104227_7	384	891.92	hydrogen peroxide-induced 1 [Nicotiana tabacum]
m.46562_7	687	889.34	chloroplast plastocyanin precursor [Nicotiana benthamiana]
m.46561_7	687	889.34	chloroplast plastocyanin precursor [Nicotiana benthamiana]
m.72788_7	1254	888.14	elongation factor 1 gamma-like protein [Nicotiana tabacum]
m.9279_7	1206	884.9	Hop-interacting protein THI032 [Solanum lycopersicum]
m.9821_7	1182	884.46	PREDICTED: sedoheptulose-1,7-bisphosphatase, chloroplastic-like [Solanum tuberosum]
m.9808_7	1032	856.78	PREDICTED: hypothetical protein LOC100426778 [Macaca mulatta]
m.95356_7	2532	855.97	PREDICTED: elongation factor 2-like isoform 1 [Solanum lycopersicum]
m.104245_7	498	855.91	PREDICTED: cyanate hydratase-like [Solanum lycopersicum]
m.58024_7	1350	853.16	PREDICTED: glyceraldehyde-3-phosphate dehydrogenase B, chloroplastic-like [Solanum tuberosum]
m.104223_7	327	852.25	PREDICTED: 60S ribosomal protein L36-2-like [Solanum lycopersicum]
m.104224_7	534	852.07	PREDICTED: uncharacterized protein LOC101210790 [Cucumis sativus]
m.104205_7	1479	838.27	catalase-1 [Nicotiana tabacum]
m.104204_7	1089	833.46	PREDICTED: phosphoglycolate phosphatase-like [Solanum lycopersicum]
m.104179_7	2166	827.25	arginine decarboxylase [Nicotiana tabacum]
m.26757_7	2994	819.93	putative aconitase [Capsicum chinense]
m.104220_7	942	818.44	PREDICTED: annexin D4-like isoform X1 [Solanum tuberosum]
m.13484_7	393	806.49	photosystem I reaction center subunit X psaK [Nicotiana tabacum]
m.4772_7	1791	804.34	plastid transketolase [Nicotiana tabacum]
m.27141_7	444	802.08	photosystem I reaction center V (chloroplast) [Solanum tuberosum]
m.27139_7	444	802.08	photosystem I reaction center V (chloroplast) [Solanum tuberosum]
m.13770_7	447	800.14	PREDICTED: ubiquitin-conjugating enzyme E2 28-like [Solanum lycopersicum]
m.13171_7	300	790.43	-
m.58071_7	771	787.19	chloroplast pigment-binding protein CP24 [Nicotiana tabacum]
m.104187_7	480	784.25	RecName: Full=Eukaryotic translation initiation factor 5A-2; Short=eIF-5A-2; AltName: Full=eIF-4D
m.104239_7	651	783.21	PREDICTED: BRASSINOSTEROID INSENSITIVE 1-associated receptor kinase 1-like [Solanum lycopersicum]
m.4124_7	363	777.25	-
m.104278_7	456	774.69	RecName: Full=50S ribosomal protein L28, chloroplastic; AltName: Full=CL28; Flags: Precursor [Nicotiana tabacum]
m.104209_7	396	768.78	acyl carrier protein [Capsicum frutescens]
m.4118_7	417	768.18	PREDICTED: HMG1/2-like protein-like [Solanum tuberosum]
m.9550_7	333	766.77	RecName: Full=V-type proton ATPase subunit G 1; Short=V-ATPase subunit G 1; AltName: Full=Vacuolar proton pump subunit G 1
m.104238_7	957	763.56	PREDICTED: haloacid dehalogenase-like hydrolase domain-containing protein At3g48420-like [Solanum tuberosum]
m.4545_7	546	759.42	PREDICTED: 40S ribosomal protein S10-1-like [Solanum lycopersicum]
m.104222_7	960	755.62	chilling-responsive protein [Nicotiana tabacum]
m.9790_7	495	752.57	PREDICTED: glycine cleavage system H protein, mitochondrial-like [Solanum tuberosum]
m.9792_7	495	752.57	PREDICTED: glycine cleavage system H protein, mitochondrial-like [Solanum tuberosum]
m.104229_7	1464	751.45	PREDICTED: serine hydroxymethyltransferase 1-like [Solanum lycopersicum]
m.52662_7	966	750.43	plastid lipid associated protein CHRC [Solanum lycopersicum]
m.9649_7	420	747.27	RecName: Full=50S ribosomal protein L24, chloroplastic; AltName: Full=CL24; Flags: Precursor
m.104251_7	582	744.97	chlorophyll a-b binding protein 4, chloroplastic-like [Solanum tuberosum]
m.9556_7	1221	744.13	aminomethyltransferase, mitochondrial [Solanum tuberosum]
m.104296_7	429	744.1	PREDICTED: 50S ribosomal protein 5, chloroplastic-like [Solanum tuberosum]
m.104225_7	984	741.47	PREDICTED: PGR5-like protein 1A, chloroplastic-like [Solanum lycopersicum]
m.57543_7	444	738.32	PREDICTED: kirola-like [Solanum tuberosum]
m.104233_7	1479	731.19	RecName: Full=Catalase isozyme 1; AltName: Full=Salicylic acid-binding protein; Short=SABP
m.99585_7	631	729.75	PREDICTED: chlorophyll a-b binding protein 50, chloroplastic-like [Solanum tuberosum]
m.104221_7	2133	726.44	PREDICTED: peroxisomal fatty acid beta-oxidation multifunctional protein AIM1-like isoform X1 [Solanum tuberosum]
m.9558_7	465	723.69	RecName: Full=60S ribosomal protein L23a; AltName: Full=L25
m.104244_7	1134	715.89	RecName: Full=ATP synthase gamma chain, chloroplastic; AltName: Full=F-ATPase gamma subunit; Flags: Precursor
m.62583_7	798	711.41	PREDICTED: chlorophyll a-b binding protein 13, chloroplastic-like [Solanum tuberosum]
m.104196_7	753	707.92	cytosolic ascorbate peroxidase [Nicotiana tabacum]
m.104255_7	1281	703.29	PREDICTED: calreticulin-3-like isoform X1 [Solanum tuberosum]
m.9644_7	432	694.03	PREDICTED: 60S ribosomal protein L28-1-like [Solanum tuberosum]
m.9726_7	1206	691.82	hypothetical protein PHAVU_003G123500g [Phaseolus vulgaris]
m.104235_7	1530	688.85	PREDICTED: protein TIC 62, chloroplastic-like [Solanum tuberosum]
m.35728_7	501	688.14	SKP1 [Nicotiana tabacum]
m.104226_7	936	686.76	epoxide hydrolase [Nicotiana tabacum]
m.15291_7	1281	684.06	RecName: Full=Polyadenylate-binding protein RBP47; Short=Poly(A)-binding protein RBP47; AltName: Full=RNA-binding protein 47; Short=NplRBP47
m.9659_7	420	682.99	PREDICTED: actin-depolymerizing factor 2-like [Solanum lycopersicum]
m.4501_7	333	681.23	DNA-binding protein [Nicotiana tabacum]
m.104236_7	1161	680.26	beta-tubulin [Nicotiana attenuata]
m.89546_7	2709	679.75	lipoxygenase, partial [Nicotiana attenuata]
m.89905_7	2298	679.42	methionine synthase [Nicotiana attenuata]
m.104260_7	951	677.89	vacuole-associated annexin VCaB42 [Nicotiana tabacum]
m.38974_7	876	676.26	plasmamembrane intrinsic protein 2;1 [Solanum lycopersicum]
m.104218_7	864	672.74	water channel protein [Nicotiana tabacum]
m.104262_7	1161	671.16	PREDICTED: glycerate dehydrogenase HPR, peroxisomal [Solanum lycopersicum]
m.104254_7	933	667.41	RecName: Full=31 kDa ribonucleoprotein, chloroplastic; AltName: Full=CP-RBP31; Flags: Precursor
m.4697_7	1893	662.85	proton pump interactor 1 [Solanum tuberosum]
m.9811_7	453	660.52	PREDICTED: uncharacterized protein LOC100839322 isoform 1 [Brachypodium distachyon]
m.104281_7	579	657.17	hypothetical protein JCGZ_19647 [Jatropha curcas]
m.9652_7	1899	655.17	tobacco nucleolin [Nicotiana tabacum]
m.104249_7	651	654.36	PREDICTED: 50S ribosomal protein L19-2, chloroplastic-like [Solanum tuberosum]
m.104289_7	588	651.41	plastid thioredoxin F precursor [Nicotiana tabacum]
m.104257_7	363	650.3	RecName: Full=60S ribosomal protein L31
m.104267_7	684	638.3	PREDICTED: 50S ribosomal protein L6, chloroplastic-like [Solanum lycopersicum]
m.4560_7	1253	636.76	RecName: Full=Glutamate dehydrogenase B; Short=GDH B
m.24847_7	672	636.46	PREDICTED: vacuolar protein sorting-associated protein 2 homolog 1-like [Cucumis sativus]
m.104232_7	339	634.81	hypothetical protein MIMGU_mgv1a016591mg [Erythranthe guttata]
m.104297_7	348	632.84	PREDICTED: uncharacterized protein LOC102601302 [Solanum tuberosum]
m.101681_7	621	630.96	DC1.2 homologue [Nicotiana tabacum]
m.104246_7	1008	630.25	37kDa chloroplast inner envelope membrane polypeptide precursor [Nicotiana tabacum]
m.104208_7	390	628.31	PREDICTED: 14 kDa proline-rich protein DC2.15-like [Solanum tuberosum]
m.104374_7	384	626.67	PREDICTED: 30S ribosomal protein S31, chloroplastic-like [Solanum lycopersicum]
m.104266_7	639	625.71	RecName: Full=50S ribosomal protein L12, chloroplastic; AltName: Full=CL12; Flags: Precursor
m.11432_7	765	622.63	PREDICTED: NAC transcription factor 29-like [Solanum tuberosum]
m.96399_7	1347	622.54	putative glycosyltransferase [Lycium barbarum]
m.4670_7	699	622.28	PREDICTED: uncharacterized protein LOC101244722 [Solanum lycopersicum]
m.104279_7	1089	616.36	catechol O-methyltransferase [Nicotiana tabacum]
m.104152_7	834	614.24	chloroplast post-illumination chlorophyll fluorescence increase protein [Nicotiana tabacum]
m.9617_7	1023	611.3	adenosine kinase isoform 1S [Nicotiana tabacum]
m.4691_7	402	611.23	PREDICTED: probable 60S ribosomal protein L14-like [Solanum tuberosum]
m.9619_7	324	610.87	40S ribosomal protein S25 [Solanum lycopersicum]
m.4653_7	1302	610.79	RecName: Full=Calreticulin; Flags: Precursor
m.9566_7	1077	607.9	PREDICTED: fructose-bisphosphate aldolase cytoplasmic isozyme-like isoform 1 [Solanum lycopersicum]
m.9701_7	459	605.97	40S ribosomal protein S15-like [Solanum tuberosum]
m.28728_7	2100	605.53	heat shock protein 90-2 [Nicotiana attenuata]
m.104282_7	495	604.04	PREDICTED: uncharacterized protein C167.05-like [Solanum lycopersicum]
m.104286_7	699	603.26	PREDICTED: elongation factor 1-delta 1-like isoform X1 [Solanum tuberosum]
m.38975_7	864	599.3	major intrinsic protein 2 [Solanum tuberosum]
m.4674_7	681	598.1	PREDICTED: stress-related protein-like [Solanum tuberosum]
m.14973_7	489	597.18	PREDICTED: uncharacterized protein LOC102605897 [Solanum tuberosum]
m.4383_7	522	594.4	PREDICTED: hornerin-like [Solanum tuberosum]
m.104252_7	1386	593.39	1-hydroxy-2-methyl-butenyl 4-diphosphate reductase [Nicotiana benthamiana]
m.23289_7	318	590.5	unnamed protein product [Vitis vinifera]
m.33266_7	1134	588.83	actin [Lycium chinense]
m.57532_7	786	586.46	RecName: Full=40S ribosomal protein S3a; AltName: Full=Protein cyc07
m.104361_7	477	586.31	PREDICTED: 60S ribosomal protein L27-like [Solanum lycopersicum]
m.104353_7	843	580.57	PREDICTED: extradiol ring-cleavage dioxygenase-like [Solanum tuberosum]
m.104258_7	528	577.74	ribosomal protein PETRP [Capsicum annuum]
m.9693_7	801	573.83	PREDICTED: uncharacterized protein LOC102591394 [Solanum tuberosum]
m.104291_7	1083	573.26	glyoxisomal malate dehydrogenase [Solanum lycopersicum]
m.9624_7	423	573	ribosomal protein L17-like protein [Solanum tuberosum]
m.65890_7	2772	572.09	PREDICTED: ATP-dependent Clp protease ATP-binding subunit clpA homolog CD4B, chloroplastic [Solanum tuberosum]
m.58068_7	771	570.91	chloroplast pigment-binding protein CP24 [Nicotiana tabacum]
m.104343_7	1221	569.96	PREDICTED: mitochondrial phosphate carrier protein 3, mitochondrial-like [Solanum tuberosum]
m.104377_7	447	568.11	chloroplast ferredoxin-thioredoxin reductase catalytic chain [Nicotiana benthamiana]
m.9622_7	690	565.67	PREDICTED: V-type proton ATPase subunit E-like [Solanum tuberosum]
m.89907_7	2298	565.43	methionine synthase [Nicotiana attenuata]
m.104210_7	759	565.35	RecName: Full=GTP-binding nuclear protein Ran-A1
m.104321_7	966	565.05	PREDICTED: 60S acidic ribosomal protein P0-like [Solanum lycopersicum]
m.4395_7	1491	564.7	PREDICTED: 3-ketoacyl-CoA synthase 6-like [Solanum lycopersicum]
m.104250_7	459	562.97	PREDICTED: 40S ribosomal protein S18-like [Solanum lycopersicum]
m.22656_7	1104	562.96	PREDICTED: GDSL esterase/lipase At1g29670-like [Solanum lycopersicum]
m.27604_7	660	562.82	QM [Nicotiana benthamiana]
m.33343_7	621	560.38	60S ribosomal protein L13 [Solanum tuberosum]
m.15007_7	504	559.39	RecName: Full=CASP-like protein PIMP1; AltName: Full=Pathogen-induced membrane protein 1; Short=CaPIMP1
m.104319_7	312	552.43	PREDICTED: uncharacterized protein LOC101251606 isoform 2 [Solanum lycopersicum]
m.9543_7	864	551.03	PREDICTED: unknown protein DS12 from 2D-PAGE of leaf, chloroplastic-like [Solanum tuberosum]
m.104323_7	1254	550.83	PREDICTED: 30S ribosomal protein S1, chloroplastic-like [Solanum lycopersicum]
m.104335_7	537	549.97	PREDICTED: 50S ribosomal protein L35, chloroplastic-like [Solanum tuberosum]
m.104393_7	402	547.89	PREDICTED: 40S ribosomal protein S24-2-like [Solanum lycopersicum]
m.104213_7	438	547.81	PREDICTED: eukaryotic translation initiation factor 1A-like [Vitis vinifera]
m.4551_7	633	547.61	40S ribosomal protein S5 [Capsicum annuum]
m.104362_7	435	546.88	RNA-binding glycine-rich protein [Nicotiana rustica]
m.4367_7	1029	545.39	PREDICTED: zinc transporter 5-like [Solanum tuberosum]
m.22356_7	1857	545.38	PREDICTED: probable methyltransferase PMT8-like [Solanum lycopersicum]
m.9618_7	324	543.37	40S ribosomal protein S25 [Solanum lycopersicum]
m.104436_7	387	542.74	acyl carrier protein [Solanum lycopersicum]
m.99575_7	801	541.24	RecName: Full=Chlorophyll a-b binding protein 40, chloroplastic; AltName: Full=LHCII type I CAB-40; Short=LHCP; Flags: Precursor
m.99581_7	801	541.24	RecName: Full=Chlorophyll a-b binding protein 40, chloroplastic; AltName: Full=LHCII type I CAB-40; Short=LHCP; Flags: Precursor
m.104371_7	972	535.02	PREDICTED: 30S ribosomal protein S5, chloroplastic-like [Solanum lycopersicum]
m.104434_7	336	531.89	putative metallocarboxypeptidase inhibitor precursor [Nicotiana tabacum]
m.34481_7	675	530.78	uncharacterized protein LOC100193830 [Zea mays]
m.104332_7	1362	529.64	PREDICTED: monodehydroascorbate reductase-like [Solanum lycopersicum]
m.104454_7	540	529.49	flavonoid biosynthesis oxidoreductase protein [Nicotiana tabacum]
m.104472_7	462	528.3	PREDICTED: glutaredoxin-C9-like isoform 1 [Solanum lycopersicum]
m.104314_7	1428	526.62	PREDICTED: protein transport protein Sec61 subunit alpha-like [Solanum lycopersicum]
m.33274_7	1134	524.49	PREDICTED: actin-97-like [Solanum lycopersicum]
m.66071_7	1671	521.45	mitochondrial ATPase beta subunit [Nicotiana sylvestris]
m.104337_7	888	521.4	RecName: Full=Probable xyloglucan endotransglucosylase/hydrolase protein; Flags: Precursor
m.9561_7	498	519.62	PREDICTED: V-type proton ATPase 16 kDa proteolipid subunit c2-like isoform 1 [Solanum lycopersicum]
m.33517_7	1206	518.03	RecName: Full=Phosphoglycerate kinase, cytosolic [Nicotiana tabacum]
m.104292_7	978	517.96	PREDICTED: chitinase-like protein 1-like [Solanum tuberosum]
m.23288_7	405	516.58	PREDICTED: stem-specific protein TSJT1-like [Solanum tuberosum]
m.38998_7	495	516.11	hypothetical protein JCGZ_16624 [Jatropha curcas]
m.104272_7	387	515.4	Ubiquitin supergroup,Ribosomal protein L40e [Theobroma cacao]
m.104312_7	4878	512.73	putative ferredoxin-dependent glutamate synthase 1 [Capsicum annuum]
m.91423_7	1116	511.29	PREDICTED: uncharacterized protein LOC102599907 [Solanum tuberosum]
m.23550_7	336	510.87	uncharacterized protein LOC102577837 [Solanum tuberosum]
m.27605_7	660	510.68	QM [Nicotiana benthamiana]
m.104358_7	447	510.16	hypothetical protein PHAVU_006G019800g [Phaseolus vulgaris]
m.104420_7	360	510.04	PREDICTED: 2-Cys peroxiredoxin BAS1-like, chloroplastic-like [Solanum lycopersicum]
m.4624_7	327	505.55	PREDICTED: 40S ribosomal protein S21-2-like isoform 1 [Solanum lycopersicum]
m.9580_7	516	504.92	PREDICTED: protein PHLOEM PROTEIN 2-LIKE A9-like [Solanum tuberosum]
m.104298_7	480	504.32	RecName: Full=Eukaryotic translation initiation factor 5A-1; Short=eIF-5A-1; AltName: Full=eIF-4D
m.104365_7	894	503.88	PREDICTED: UPF0603 protein At1g54780, chloroplastic-like [Solanum lycopersicum]
m.104419_7	408	502.77	PREDICTED: 20 kDa chaperonin, chloroplastic-like [Solanum tuberosum]
m.9583_7	663	501.86	plasma membrane polypeptide [Nicotiana tabacum]
m.32545_7	339	500.14	PREDICTED: protein translation factor SUI1 homolog [Solanum tuberosum]
m.70241_7	1575	499.91	PREDICTED: 4-coumarate--CoA ligase-like 10-like [Solanum tuberosum]
m.70239_7	1575	499.91	PREDICTED: 4-coumarate--CoA ligase-like 10-like [Solanum tuberosum]
m.4377_7	663	496.64	RecName: Full=Probable glutathione S-transferase parA; AltName: Full=Auxin-regulated protein parA; AltName: Full=STR246C protein
m.104444_7	438	495.63	PREDICTED: tubulin alpha-1 chain-like isoform X2 [Citrus sinensis]
m.104411_7	1995	494.55	PREDICTED: peroxisomal acyl-coenzyme A oxidase 1-like [Solanum tuberosum]
m.15304_7	1653	492.97	RecName: Full=Elongation factor TuB, chloroplastic; Short=EF-TuB; Flags: Precursor
m.28933_7	951	492.22	PREDICTED: annexin D5-like [Solanum tuberosum]
m.104379_7	1434	492.08	PREDICTED: aldehyde dehydrogenase family 3 member H1-like [Solanum lycopersicum]
m.9866_7	438	491.99	Ribosomal L29 family protein [Theobroma cacao]
m.5273_7	402	491.87	hypothetical protein EUGRSUZ_E02353 [Eucalyptus grandis]
m.9764_7	798	490.57	chloroplast PsbP2 precursor [Nicotiana benthamiana]
m.104430_7	465	490.23	PREDICTED: 60S ribosomal protein L9-1-like [Solanum lycopersicum]
m.104425_7	933	489.43	unknown [Solanum tuberosum]
m.46053_7	792	489.11	expansin-like protein precursor [Solanum tuberosum]
m.104448_7	432	489.1	PREDICTED: actin-depolymerizing factor 2-like [Solanum tuberosum]
m.9656_7	1074	488.65	PREDICTED: cathepsin B-like [Solanum lycopersicum]
m.104307_7	576	488.02	PREDICTED: uncharacterized protein LOC102596915 [Solanum tuberosum]
m.104410_7	680	484.63	-
m.104412_7	507	483.15	flavonoid biosynthesis oxidoreductase protein [Nicotiana tabacum]
m.62877_7	984	482.03	PREDICTED: pirin-like protein-like [Solanum tuberosum]
m.4520_7	633	481.24	remorin [Solanum tuberosum]
m.104387_7	339	479.32	hypothetical protein MIMGU_mgv1a016591mg [Erythranthe guttata]
m.104433_7	1065	479.23	PREDICTED: 2-alkenal reductase (NADP(+)-dependent)-like [Solanum tuberosum]
m.104502_7	411	478.96	PREDICTED: high-light-induced protein, chloroplastic-like [Solanum tuberosum]
m.46567_7	1095	478.77	ACC oxidase ACO1 [Nicotiana attenuata]
m.104270_7	480	475.78	PREDICTED: 60S acidic ribosomal protein P3-like [Solanum lycopersicum]
m.104308_7	399	475.01	P-rich protein NtEIG-C29 [Nicotiana tabacum]
m.104439_7	621	475	jasmonate ZIM domain protein a [Nicotiana attenuata]
m.104315_7	1725	474.51	PREDICTED: 2-hydroxyacyl-CoA lyase-like isoform 1 [Solanum lycopersicum]
m.104274_7	957	473.09	KED [Nicotiana tabacum]
m.100003_7	1344	471.61	elongation factor-1 alpha [Nicotiana paniculata]
m.46566_7	963	470.43	1-aminocyclopropane-1-carboxylic acid oxidase [Nicotiana glutinosa]
m.104450_7	330	470.11	-
m.104373_7	456	469.59	PREDICTED: uncharacterized protein LOC102596768 [Solanum tuberosum]
m.104487_7	582	468.96	uncharacterized protein LOC543930 [Solanum lycopersicum]
m.4687_7	1518	468.11	CYP73A47v1 [Nicotiana tabacum]
m.46652_7	651	466.88	RecName: Full=Probable glutathione S-transferase; AltName: Full=Auxin-induced protein PCNT107
m.104372_7	696	465.2	RNase NE [Nicotiana alata]
m.4840_7	612	465.18	putative developmental protein [Nicotiana benthamiana]
m.104359_7	411	465.02	PREDICTED: cysteine proteinase inhibitor B-like [Solanum tuberosum]
m.104504_7	393	464.73	PREDICTED: protein EARLY RESPONSIVE TO DEHYDRATION 15-like [Solanum tuberosum]
m.104336_7	1023	464.14	PREDICTED: 50S ribosomal protein L1, chloroplastic-like [Solanum lycopersicum]
m.4480_7	960	463.75	PREDICTED: uncharacterized protein LOC102590017 [Solanum tuberosum]
m.22250_7	474	462.54	hypothetical protein MIMGU_mgv1a014700mg [Erythranthe guttata]
m.15373_7	783	461.81	RecName: Full=14-3-3-like protein C; AltName: Full=14-3-3-like protein B
m.28589_7	468	461.02	ubiquitin, putative [Ricinus communis]
m.41324_7	429	459.58	hypothetical protein M569_15712 [Genlisea aurea]
m.104506_7	345	459.35	pit2 [Nicotiana tabacum]
m.9791_7	492	458.95	PREDICTED: glycine cleavage system H protein, mitochondrial-like [Solanum tuberosum]
m.9793_7	492	458.95	PREDICTED: glycine cleavage system H protein, mitochondrial-like [Solanum tuberosum]
m.4490_7	388	457.84	arginine decarboxylase [Nicotiana sylvestris]
m.104360_7	1299	457.31	PREDICTED: CBL-interacting serine/threonine-protein kinase 6-like [Solanum tuberosum]
m.104400_7	625	454.93	PREDICTED: plastidal glycolate/glycerate translocator 1, chloroplastic-like [Solanum tuberosum]
m.104347_7	582	452.48	PREDICTED: uncharacterized protein At5g39570-like isoform 2 [Solanum lycopersicum]
m.104437_7	1200	452.34	PREDICTED: uncharacterized protein LOC101254097 [Solanum lycopersicum]
m.104395_7	651	452.09	PREDICTED: 60S ribosomal protein L10a-1-like isoform 1 [Solanum lycopersicum]
m.104322_7	744	451	RecName: Full=Caffeoyl-CoA O-methyltransferase 6; AltName: Full=Trans-caffeoyl-CoA 3-O-methyltransferase 6; Short=CCoAMT-6; Short=CCoAOMT-6 [Nicotiana tabacum]
m.33270_7	1134	450.33	actin [Nicotiana tabacum]
m.4349_7	831	450.1	voltage-dependent anion channel [Nicotiana tabacum]
m.104375_7	804	450.05	PREDICTED: 60S ribosomal protein L7-4-like [Solanum lycopersicum]
m.104316_7	468	449.64	PREDICTED: 50S ribosomal protein L34, chloroplastic-like isoform X1 [Solanum tuberosum]
m.10029_7	498	447.54	PREDICTED: 40S ribosomal protein S7-like isoform 3 [Solanum lycopersicum]
m.104367_7	378	445.97	predicted protein [Physcomitrella patens]
m.104447_7	549	445.67	PREDICTED: uncharacterized protein LOC102588441 [Solanum tuberosum]
m.39963_7	444	443.49	Histone H2B [Medicago truncatula]
m.32495_7	1032	441.37	RecName: Full=Glucan endo-1,3-beta-glucosidase, acidic isoform GI9; AltName: Full=(1->3)-beta-glucan endohydrolase; Short=(1->3)-beta-glucanase; AltName: Full=Beta-1,3-endoglucanase; AltName: Full=PR-2B; AltName: Full=PR-36; Flags: Precursor
m.104357_7	363	440.7	RecName: Full=60S ribosomal protein L34
m.6161_7	1629	439.77	RecName: Full=4-coumarate--CoA ligase 1; Short=4CL 1; AltName: Full=4-coumaroyl-CoA synthase 1
m.5079_7	846	437.88	PREDICTED: ribulose-phosphate 3-epimerase, chloroplastic-like [Solanum tuberosum]
m.5080_7	846	437.88	PREDICTED: ribulose-phosphate 3-epimerase, chloroplastic-like [Solanum tuberosum]
m.104432_7	906	436.49	PREDICTED: stromal 70 kDa heat shock-related protein, chloroplastic-like [Solanum tuberosum]
m.28588_7	471	433.87	PREDICTED: ubiquitin-40S ribosomal protein S27a-like [Citrus sinensis]
m.104306_7	693	433.8	PREDICTED: 60S ribosomal protein L6-like [Solanum lycopersicum]
m.75655_7	594	433.58	PREDICTED: 40S ribosomal protein S9-2-like [Solanum lycopersicum]
m.104485_7	1368	433.35	sulfur [Nicotiana tabacum]
m.71525_7	1518	433.32	putative esterase [Nicotiana tabacum]
m.24836_7	615	432.94	PREDICTED: 60S ribosomal protein L15-like [Solanum lycopersicum]
m.104354_7	774	432.68	PREDICTED: peptide methionine sulfoxide reductase-like [Solanum lycopersicum]
m.4477_7	615	431.78	PREDICTED: cold-regulated 413 plasma membrane protein 2-like [Solanum tuberosum]
m.3937_7	450	431.3	PREDICTED: 40S ribosomal protein S20-2-like [Solanum tuberosum]
m.104413_7	520	431.14	PREDICTED: peroxiredoxin Q, chloroplastic-like [Solanum tuberosum]
m.104440_7	1194	429.61	RecName: Full=Zeaxanthin epoxidase, chloroplastic; Flags: Precursor
m.70238_7	4308	427.56	RecName: Full=Pleiotropic drug resistance protein 1; AltName: Full=NtPDR1 [Nicotiana tabacum]
m.9712_7	1236	427.17	PREDICTED: basic leucine zipper and W2 domain-containing protein 2-like [Solanum tuberosum]
m.104423_7	1563	426.5	ADP-glucose pyrophosphorylase small subunit [Nicotiana tabacum]
m.9717_7	1083	426.32	cysteine protease [Nicotiana tabacum]
m.104482_7	945	425.34	PREDICTED: ribosome-recycling factor, chloroplastic-like [Solanum tuberosum]
m.104539_7	396	424.43	profilin-like [Solanum tuberosum]
m.104443_7	777	424.01	PREDICTED: thylakoid lumenal 16.5 kDa protein, chloroplastic-like [Solanum lycopersicum]
m.22253_7	474	422.56	hypothetical protein MIMGU_mgv1a014700mg [Erythranthe guttata]
m.23559_7	429	422.43	uncharacterized protein LOC102577739 [Solanum tuberosum]
m.104520_7	456	419.88	cinnamate-4-hydroxylase 1 [Petunia x hybrida]
m.104460_7	1089	419.6	PREDICTED: S-adenosylmethionine decarboxylase proenzyme-like [Solanum tuberosum]
m.15012_7	906	417.69	PREDICTED: 60S ribosomal protein L5-like [Solanum tuberosum]
m.104464_7	603	417.01	acireductone dioxygenase [Solanum tuberosum]
m.104457_7	429	414.55	PREDICTED: macrophage migration inhibitory factor homolog isoform 2 [Solanum lycopersicum]
m.4208_7	621	414.45	PREDICTED: uncharacterized protein LOC102591329 [Solanum tuberosum]
m.104404_7	1437	412.79	UDP-glucose:glucosyltransferase [Nicotiana tabacum]
m.104473_7	756	411.48	RecName: Full=Ferritin-1, chloroplastic; AltName: Full=NtFer1; Flags: Precursor
m.9668_7	300	410.51	PREDICTED: probable aquaporin PIP1-2-like [Solanum tuberosum]
m.104492_7	1788	408.84	PREDICTED: putative leucine-rich repeat receptor-like protein kinase At2g19210-like [Solanum lycopersicum]
m.13321_7	1929	408.82	chloroplast NADP-malic enzyme precursor [Nicotiana tabacum]
m.104349_7	4149	408.09	Mg protoporphyrin IX chelatase [Nicotiana tabacum]
m.104552_7	978	407.27	putative cytosolic cysteine synthase 7 [Nicotiana tabacum]
m.104392_7	1368	406.66	RecName: Full=Isocitrate dehydrogenase [NADP]; Short=IDH; AltName: Full=IDP; AltName: Full=NADP(+)-specific ICDH; AltName: Full=Oxalosuccinate decarboxylase
m.104428_7	1167	405.29	PREDICTED: quinone oxidoreductase-like protein At1g23740, chloroplastic-like [Solanum lycopersicum]
m.104489_7	471	405.17	hypothetical protein POPTR_0013s10300g, partial [Populus trichocarpa]
m.5325_7	711	402.18	PREDICTED: glutathione S-transferase T1-like [Solanum tuberosum]
m.104512_7	810	400.73	PREDICTED: reticulon-like protein B2-like [Solanum lycopersicum]
m.104557_7	399	399.4	PREDICTED: uncharacterized protein LOC101257241 [Solanum lycopersicum]
m.104545_7	495	399.24	PREDICTED: ferredoxin-thioredoxin reductase, variable chain-like [Solanum tuberosum]
m.104478_7	693	399.16	PREDICTED: REF/SRPP-like protein At1g67360-like [Solanum tuberosum]
m.104589_7	363	399.02	PREDICTED: protein PROTON GRADIENT REGULATION 5, chloroplastic-like [Solanum tuberosum]
m.104554_7	345	397.73	hypothetical protein EUGRSUZ_F02616 [Eucalyptus grandis]
m.9684_7	453	397.29	PREDICTED: 40S ribosomal protein S14-2-like [Solanum lycopersicum]
m.104531_7	573	397.29	RAN [Nicotiana sylvestris]
m.3503_7	1449	397.12	PREDICTED: diacylglycerol kinase gamma-like [Solanum lycopersicum]
m.8730_7	612	396.45	PREDICTED: uncharacterized protein LOC101244581 [Solanum lycopersicum]
m.52863_7	2118	395.75	PREDICTED: uncharacterized protein LOC101253713 [Solanum lycopersicum]
m.3529_7	795	394.33	PREDICTED: auxin-induced in root cultures protein 12-like [Solanum lycopersicum]
m.4435_7	804	394.24	cysteine proteinase inhibitor [Petunia x hybrida]
m.104515_7	1053	394.03	ankyrin-repeat protein HBP1 [Nicotiana tabacum]
m.104481_7	558	393.88	hypothetical protein JCGZ_03997 [Jatropha curcas]
m.37297_7	999	392.63	RecName: Full=Malate dehydrogenase; Short=NtRed-2
m.37293_7	999	392.63	RecName: Full=Malate dehydrogenase; Short=NtRed-2
m.104496_7	1539	391.49	PREDICTED: uncharacterized protein LOC102586830 [Solanum tuberosum]
m.104629_7	837	389.37	PREDICTED: uncharacterized protein LOC102602042 [Solanum tuberosum]
m.104344_7	1200	389.09	NADPH:protochlorophyllide oxidoreductase [Nicotiana tabacum]
m.104772_7	309	388.84	PREDICTED: uncharacterized protein LOC102595412 [Solanum tuberosum]
m.9934_7	1614	388.68	cystathionine gamma synthase [Nicotiana tabacum]
m.3573_7	1389	386.94	PREDICTED: major facilitator superfamily domain-containing protein 5-like isoform X1 [Solanum tuberosum]
m.4489_7	639	386.8	arginine decarboxylase [Nicotiana tabacum]
m.28721_7	783	385.16	PREDICTED: 60S ribosomal protein L8-like [Solanum lycopersicum]
m.9604_7	585	384.34	PREDICTED: 60S ribosomal protein L9-1-like [Solanum lycopersicum]
m.104537_7	1224	383.94	PREDICTED: stromal 70 kDa heat shock-related protein, chloroplastic-like [Solanum tuberosum]
m.104581_7	303	383.9	PREDICTED: cytochrome c oxidase subunit 6a, mitochondrial-like [Solanum lycopersicum]
m.104529_7	1311	381.88	GDP-L-galactose phosphorylase [Solanum lycopersicum]
m.104402_7	1401	381.65	cysteine protease CP6 [Nicotiana tabacum]
m.57533_7	786	381.19	RecName: Full=40S ribosomal protein S3a; AltName: Full=Protein cyc07
m.9685_7	438	381.16	PREDICTED: 40S ribosomal protein S17-like isoform X1 [Solanum tuberosum]
m.14996_7	846	380.22	PREDICTED: uncharacterized GPI-anchored protein At1g27950-like [Solanum tuberosum]
m.104551_7	829	379.99	RecName: Full=Zeaxanthin epoxidase, chloroplastic; Flags: Precursor
m.104381_7	441	379.86	uncharacterized protein LOC102589399 [Solanum tuberosum]
m.104543_7	345	379.38	PREDICTED: 30S ribosomal protein S10, chloroplastic-like [Solanum lycopersicum]
m.104475_7	618	378.09	PREDICTED: uncharacterized protein LOC102591088 [Solanum tuberosum]
m.3637_7	477	377.29	auxin-repressed protein [Solanum virginianum]
m.104523_7	1725	377.04	PREDICTED: root phototropism protein 2-like [Solanum tuberosum]
m.104253_7	339	376.16	acidic ribosomal protein P1a-like [Solanum tuberosum]
m.104558_7	693	376.14	PREDICTED: uncharacterized protein LOC102591507 [Solanum tuberosum]
m.28530_7	695	375.94	putative polyubiquitin [Adonis aestivalis var. palaestina]
m.33339_7	1785	375.82	PREDICTED: probable methylenetetrahydrofolate reductase-like [Solanum tuberosum]
m.104564_7	1068	375.79	transcription factor DREB2a [Nicotiana benthamiana]
m.104498_7	1809	374.93	PREDICTED: ABC transporter F family member 1-like [Solanum lycopersicum]
m.104438_7	579	373.61	PREDICTED: 50S ribosomal protein L9, chloroplastic-like [Solanum lycopersicum]
m.104469_7	1800	372.83	chaperonin-60 beta subunit [Solanum tuberosum]
m.15093_7	495	372.83	BTF3 [Nicotiana benthamiana]
m.104442_7	504	370.58	PREDICTED: 50S ribosomal protein L29, chloroplastic-like [Solanum lycopersicum]
m.104611_7	395	369.59	arginine decarboxylase [Nicotiana sylvestris]
m.104474_7	714	368.61	nucleoside diphosphate kinase 1 [Solanum tuberosum]
m.14365_7	402	367.89	PREDICTED: 40S ribosomal protein S24-2-like [Solanum lycopersicum]
m.26903_7	672	364.37	60S ribosomal protein L13a-4-like [Solanum tuberosum]
m.4521_7	483	363.14	PREDICTED: uncharacterized protein LOC102585793 [Solanum tuberosum]
m.14847_7	1317	362.96	PREDICTED: CBL-interacting serine/threonine-protein kinase 3-like isoform 2 [Solanum lycopersicum]
m.104451_7	660	361.35	PREDICTED: B-cell receptor-associated protein 31-like [Solanum tuberosum]
m.62497_7	3264	361.03	cellulose synthase [Solanum tuberosum]
m.71509_7	1629	360.71	PREDICTED: V-type proton ATPase subunit B2-like isoform X1 [Solanum tuberosum]
m.104458_7	729	360.43	RecName: Full=Caffeoyl-CoA O-methyltransferase 3; AltName: Full=Trans-caffeoyl-CoA 3-O-methyltransferase 3; Short=CCoAMT-3; Short=CCoAOMT-3 [Nicotiana tabacum]
m.104445_7	441	359.41	RecName: Full=Pleiotropic drug resistance protein 1; AltName: Full=NpPDR1 [Nicotiana plumbaginifolia]
m.104560_7	1926	359.39	PREDICTED: transmembrane 9 superfamily member 4-like [Solanum lycopersicum]
m.104631_7	720	357.93	PREDICTED: 30S ribosomal protein S9, chloroplastic-like isoform 1 [Solanum lycopersicum]
m.3651_7	1485	357.42	PREDICTED: sugar transporter ERD6-like 4-like [Solanum tuberosum]
m.91226_7	2439	357.14	Heat shock protein 90 [Nicotiana tabacum]
m.91224_7	2439	357.14	Heat shock protein 90 [Nicotiana tabacum]
m.3620_7	543	357.13	PREDICTED: 30S ribosomal protein S17, chloroplastic-like [Solanum tuberosum]
m.104684_7	534	356.76	PREDICTED: 50S ribosomal protein L18, chloroplastic-like [Solanum tuberosum]
m.104612_7	375	355.28	RecName: Full=Pleiotropic drug resistance protein 1; AltName: Full=NpPDR1 [Nicotiana plumbaginifolia]
m.9820_7	1182	353.87	chloroplast sedoheptulose-1,7-bisphosphatase [Solanum lycopersicum]
m.104491_7	894	353.66	dicarboxylate/tricarboxylate carrier [Nicotiana tabacum]
m.104524_7	2397	353.32	PREDICTED: probable methyltransferase PMT26-like [Solanum tuberosum]
m.104627_7	480	352.65	PREDICTED: outer envelope pore protein 16-3, chloroplastic/mitochondrial-like isoform X1 [Solanum tuberosum]
m.104553_7	783	351.73	PREDICTED: DAG protein, chloroplastic-like [Solanum tuberosum]
m.104696_7	366	351.12	3-ketoacyl CoA thiolase 2 [Petunia x hybrida]
m.104582_7	1164	350.68	O-acetylserine thiol-lyase [Nicotiana attenuata]
m.104575_7	1158	350.03	PREDICTED: palmitoyl-monogalactosyldiacylglycerol delta-7 desaturase, chloroplastic-like [Solanum tuberosum]
m.104514_7	1398	349.47	PREDICTED: eukaryotic translation initiation factor 5-like [Vitis vinifera]
m.15955_7	408	348.76	PREDICTED: ubiquitin-conjugating enzyme E2 10-like [Solanum lycopersicum]
m.24860_7	357	348.7	PREDICTED: lysine histidine transporter 1-like [Solanum lycopersicum]
m.27849_7	1152	348.65	PREDICTED: uncharacterized protein LOC101256709 [Solanum lycopersicum]
m.11621_7	660	348.27	C-7 [Nicotiana tabacum]
m.104479_7	501	348.06	PREDICTED: 60S ribosomal protein L5-like [Solanum tuberosum]
m.22948_7	1443	347.64	putative UDP-glucose dehydrogenase 2 [Nicotiana tabacum]
m.34525_7	780	346.45	putative small heat shock protein [Nicotiana benthamiana]
m.104483_7	1146	346.14	ATP-dependent Clp protease proteolytic subunit [Theobroma cacao]
m.104455_7	744	345.42	RecName: Full=S-adenosylmethionine synthase 3; Short=AdoMet synthase 3; AltName: Full=Methionine adenosyltransferase 3; Short=MAT 3
m.34300_7	819	343.59	PREDICTED: 60S ribosomal protein L7a-2-like [Solanum tuberosum]
m.104568_7	1095	342.72	PREDICTED: uncharacterized protein LOC102584432 [Solanum tuberosum]
m.22871_7	507	342.17	PREDICTED: ATP synthase subunit d, mitochondrial-like [Solanum tuberosum]
m.104535_7	513	341.49	PREDICTED: cytochrome c oxidase subunit 5b-2, mitochondrial-like isoform 1 [Solanum lycopersicum]
m.104471_7	1497	341.32	PREDICTED: uncharacterized protein LOC102602443 [Solanum tuberosum]
m.104527_7	1209	339.53	PREDICTED: solanesyl diphosphate synthase 1-like [Solanum tuberosum]
m.104548_7	414	339.48	putative ribosomal protein [Capsicum annuum]
m.29554_7	489	338.42	PREDICTED: wound-induced proteinase inhibitor 1-like [Solanum lycopersicum]
m.104605_7	612	337.46	PREDICTED: homeobox-leucine zipper protein ATHB-52-like [Solanum tuberosum]
m.37506_7	1590	337.07	RecName: Full=ATP-dependent zinc metalloprotease FTSH, chloroplastic; AltName: Full=DS9; Flags: Precursor [Nicotiana tabacum]
m.11870_7	423	337.02	PREDICTED: thioredoxin H2-like [Solanum lycopersicum]
m.104722_7	675	337	arabinogalactan protein [Nicotiana alata]
m.4496_7	1020	336.99	homeodomain protein Hfi22 [Nicotiana tabacum]
m.104585_7	564	336.12	PREDICTED: uncharacterized protein LOC102581674 [Solanum tuberosum]
m.20460_7	1389	335.78	3-hydroxy-3-methylglutaryl coenzyme A synthase [Solanum lycopersicum]
m.104592_7	725	335.58	cinnamate-4-hydroxylase 1 [Petunia x hybrida]
m.31762_7	831	335.48	class IV chitinase [Nicotiana tabacum]
m.69034_7	1620	335.21	PREDICTED: calnexin homolog [Solanum tuberosum]
m.69030_7	1620	335.21	PREDICTED: calnexin homolog [Solanum tuberosum]
m.4911_7	669	334.78	PREDICTED: cold-regulated 413 inner membrane protein 2, chloroplastic-like [Solanum lycopersicum]
m.104546_7	633	334.08	PREDICTED: uncharacterized protein LOC101266602 [Solanum lycopersicum]
m.28918_7	495	332.79	PREDICTED: 60S ribosomal protein L21-2-like [Solanum lycopersicum]
m.3365_7	1479	331.62	PREDICTED: probable nucleoredoxin 1-like [Solanum tuberosum]
m.3409_7	1392	331.32	oxysterol-binding protein [Solanum tuberosum]
m.104584_7	1194	330.18	cysteine protease CP15 [Nicotiana tabacum]
m.34115_7	2139	328.69	phenylalanine ammonia-lyase 1 [Nicotiana attenuata]
m.15583_7	822	328.62	PREDICTED: brassinosteroid-regulated protein BRU1-like [Solanum tuberosum]
m.100005_7	1344	328.31	elongation factor-1 alpha [Nicotiana paniculata]
m.14316_7	1767	327.71	phosphoinositide-specific phospholipase C [Nicotiana rustica]
m.104600_7	1680	327.7	RecName: Full=2,3-bisphosphoglycerate-independent phosphoglycerate mutase; Short=BPG-independent PGAM; Short=Phosphoglyceromutase; AltName: Full=PGAM-I [Nicotiana tabacum]
m.104731_7	663	327.25	germin-like protein [Nicotiana attenuata]
m.104674_7	1056	326.67	PREDICTED: 3-ketoacyl-CoA thiolase 2, peroxisomal-like [Solanum lycopersicum]
m.3580_7	4497	326.22	pleiotropic drug resistance transporter 5b [Nicotiana tabacum]
m.104672_7	1584	326.2	PREDICTED: pyruvate kinase, cytosolic isozyme-like [Solanum lycopersicum]
m.104510_7	708	325.62	isopentenyl diphosphate isomerase 2 [Nicotiana tabacum]
m.63285_7	2418	325.42	cell division control protein [Nicotiana glutinosa]
m.104509_7	1044	324.28	fibrillarin 2 [Nicotiana benthamiana]
m.104651_7	687	323.79	PREDICTED: thioredoxin-like 2, chloroplastic-like [Solanum tuberosum]
m.26902_7	621	322.24	60S ribosomal protein L13a-4-like [Solanum tuberosum]
m.104599_7	795	321.82	PREDICTED: uncharacterized protein LOC101256951 [Solanum lycopersicum]
m.104468_7	738	321.62	14-3-3 protein [Nicotiana tabacum]
m.104494_7	1224	321.57	PREDICTED: photosystem II stability/assembly factor HCF136, chloroplastic-like [Solanum lycopersicum]
m.104507_7	432	321.52	PREDICTED: 40S ribosomal protein S12-like isoform 1 [Solanum lycopersicum]
m.104610_7	876	320.98	PREDICTED: uncharacterized protein LOC102578855 [Solanum tuberosum]
m.104571_7	1113	319.9	SGT1 [Nicotiana attenuata]
m.104649_7	1854	319.87	methyltransferase [Nicotiana benthamiana]
m.104615_7	3948	319.86	PREDICTED: myosin-2 heavy chain-like [Solanum tuberosum]
m.104690_7	453	319.36	S-adenosylmethionine synthetase 1 [Theobroma cacao]
m.104635_7	852	318.54	histone H1 [Nicotiana tabacum]
m.9660_7	420	318.33	uncharacterized protein LOC100499953 [Glycine max]
m.104533_7	2154	317.86	1-D-deoxyxylulose 5-phosphate synthase [Nicotiana tabacum]
m.104565_7	3054	317.03	PREDICTED: calcium-transporting ATPase 2, plasma membrane-type-like [Solanum tuberosum]
m.104640_7	717	317.02	PREDICTED: psbP-like protein 1, chloroplastic-like [Solanum tuberosum]
m.104561_7	1170	316.58	PREDICTED: 60S ribosomal protein L3-2-like isoform X1 [Solanum tuberosum]
m.104676_7	1194	316.38	catechol O-methyltransferase [Nicotiana tabacum]
m.28538_7	426	315.36	histone H2B [Nicotiana tabacum]
m.104745_7	543	315.1	PREDICTED: remorin [Solanum tuberosum]
m.104742_7	303	314.75	PREDICTED: uncharacterized protein LOC102588165 [Solanum tuberosum]
m.104620_7	2094	313.72	PREDICTED: elongation factor G, chloroplastic-like [Citrus sinensis]
m.104698_7	480	313.68	PREDICTED: chaperone protein dnaJ 8, chloroplastic-like [Solanum tuberosum]
m.104579_7	402	313.24	PSI-D1 precursor [Nicotiana sylvestris]
m.104677_7	663	312.91	uncharacterized protein LOC543814 [Solanum lycopersicum]
m.9572_7	384	312.52	PREDICTED: 40S ribosomal protein S26-2-like [Solanum lycopersicum]
m.104623_7	486	312.47	acidic ribosomal protein P1a-like [Solanum tuberosum]
m.104724_7	702	312.37	PREDICTED: charged multivesicular body protein 5-like [Solanum lycopersicum]
m.104656_7	2223	311.21	GcpE [Solanum lycopersicum]
m.104632_7	1461	310.11	glucose-6-phosphate dehydrogenase [Nicotiana tabacum]
m.104705_7	1002	309.9	PREDICTED: uncharacterized protein LOC102595705 [Solanum tuberosum]
m.104648_7	783	309.77	PREDICTED: chlorophyll a-b binding protein, chloroplastic-like isoform 1 [Solanum lycopersicum]
m.13665_7	365	308.82	Arginine/serine-rich splicing factor RSP41, putative [Solanum demissum]
m.4695_7	921	308.73	RecName: Full=30 kDa ribonucleoprotein, chloroplastic; AltName: Full=CP-RBP30; Flags: Precursor
m.4696_7	921	308.73	RecName: Full=30 kDa ribonucleoprotein, chloroplastic; AltName: Full=CP-RBP30; Flags: Precursor
m.104613_7	1173	308.4	PREDICTED: beta-1,3-galactosyltransferase 7-like [Solanum tuberosum]
m.104534_7	1449	308.29	PREDICTED: probable methyltransferase PMT20-like isoform 1 [Solanum lycopersicum]
m.104596_7	1326	308.1	chorismate synthase 1 [Nicotiana tabacum]
m.39000_7	546	306.66	hypothetical protein JCGZ_16624 [Jatropha curcas]
m.15644_7	1740	305.78	leucine aminopeptidase [Nicotiana tabacum]
m.104626_7	870	305.3	SRC2-like protein [Nicotiana benthamiana]
m.104769_7	576	304.98	PREDICTED: uncharacterized protein LOC102600849 [Solanum tuberosum]
m.104704_7	750	304.92	hypothetical protein EUGRSUZ_K01824 [Eucalyptus grandis]
m.104815_7	465	304.25	PREDICTED: uncharacterized protein LOC101257421 [Solanum lycopersicum]
m.3377_7	1527	303.81	PREDICTED: aldehyde dehydrogenase family 7 member B4-like [Solanum tuberosum]
m.104669_7	1026	302.02	PREDICTED: probable protein phosphatase 2C 58-like [Solanum lycopersicum]
m.104595_7	357	301.49	PSI-D1 precursor [Nicotiana sylvestris]
m.22832_7	459	301.41	ubiquitin-conjugating enzyme [Nicotiana tabacum]
m.22834_7	459	301.41	ubiquitin-conjugating enzyme [Nicotiana tabacum]
m.104624_7	2142	301.32	cytochrome P450 NADPH-reductase [Petunia x hybrida]
m.104699_7	675	300.89	PREDICTED: uncharacterized protein LOC101266364 [Solanum lycopersicum]
m.46057_7	402	300.5	ly200 protein [Capsicum annuum]
m.104654_7	852	299.39	PREDICTED: uncharacterized protein LOC102580323 [Solanum tuberosum]
m.104703_7	696	299.11	NADPH:protochlorophyllide oxidoreductase [Nicotiana tabacum]
m.45242_7	1272	299.09	PREDICTED: dnaJ protein homolog isoform X2 [Solanum tuberosum]
m.9857_7	1041	298.71	S-adenosyl-methionine-sterol-C- methyltransferase [Nicotiana tabacum]
m.35509_7	906	298.6	PREDICTED: 40S ribosomal protein SA-like [Solanum lycopersicum]
m.97212_7	369	297.86	PREDICTED: uncharacterized protein LOC102583757 [Solanum tuberosum]
m.104549_7	1803	297.8	monosaccharid transporter [Nicotiana tabacum]
m.22309_7	3258	297.72	PREDICTED: cellulose synthase A catalytic subunit 1 [UDP-forming] [Solanum tuberosum]
m.41708_7	483	297.15	SUMO E2 conjugating enzyme SCE1 [Nicotiana benthamiana]
m.104826_7	531	296.18	PREDICTED: 18.5 kDa class I heat shock protein-like isoform 2 [Solanum lycopersicum]
m.104692_7	792	295.41	RecName: Full=NADP-dependent glyceraldehyde-3-phosphate dehydrogenase; AltName: Full=Glyceraldehyde-3-phosphate dehydrogenase [NADP(+)]; AltName: Full=Non-phosphorylating glyceraldehyde 3-phosphate dehydrogenase; AltName: Full=Triosephosphate dehydrogenase [Nicotiana plumbaginifolia]
m.3877_7	1131	295.34	calcium-sensing receptor [Nicotiana benthamiana]
m.16008_7	1824	294.11	RecName: Full=ATP-dependent RNA helicase-like protein DB10
m.104622_7	543	293.85	PREDICTED: lipid transfer-like protein VAS-like [Solanum lycopersicum]
m.104678_7	327	293.75	glutaredoxin [Solanum tuberosum]
m.104329_7	756	291.84	-
m.3484_7	528	291.45	glutaredoxin [Solanum chacoense]
m.104741_7	1158	290.92	formate dehydrogenase [Solanum lycopersicum]
m.45743_7	720	290.66	PREDICTED: 60S ribosomal protein L19-2-like [Solanum lycopersicum]
m.104645_7	1704	290.47	PREDICTED: YTH domain family protein 1-like [Solanum tuberosum]
m.104799_7	336	288.61	Uncharacterized protein TCM_012229 [Theobroma cacao]
m.104702_7	1023	288.54	PREDICTED: tetraketide alpha-pyrone reductase 1-like [Solanum tuberosum]
m.9986_7	612	288.27	PREDICTED: GTP-binding protein YPTM2-like [Solanum tuberosum]
m.3362_7	1953	287.87	PREDICTED: soluble starch synthase 1, chloroplastic/amyloplastic-like [Solanum lycopersicum]
m.40822_7	354	287.73	PREDICTED: uncharacterized protein LOC102600600 [Solanum tuberosum]
m.104729_7	882	287.68	PREDICTED: stem-specific protein TSJT1-like [Solanum tuberosum]
m.46794_7	795	287.58	PREDICTED: 40S ribosomal protein S4-like isoform 1 [Solanum lycopersicum]
m.104700_7	339	287.46	PREDICTED: uncharacterized protein LOC102598422 isoform X1 [Solanum tuberosum]
m.104778_7	438	287.08	PREDICTED: peptidyl-prolyl cis-trans isomerase NIMA-interacting 4-like [Solanum lycopersicum]
m.104762_7	1440	287.01	PREDICTED: diaminopimelate decarboxylase 1, chloroplastic-like [Solanum lycopersicum]
m.104730_7	1413	286.75	citrate synthase [Nicotiana tabacum]
m.104602_7	975	285.43	ascorbate peroxidase [Capsicum frutescens]
m.41566_7	480	285.39	PREDICTED: 40S ribosomal protein S11-like [Solanum lycopersicum]
m.48712_7	792	285.23	PREDICTED: uncharacterized protein LOC101267365 [Solanum lycopersicum]
m.15680_7	618	284.51	unknown [Picea sitchensis]
m.3717_7	372	283.84	PREDICTED: cytochrome b-c1 complex subunit 7-like [Solanum lycopersicum]
m.104618_7	3405	282.63	PREDICTED: presequence protease 1, chloroplastic/mitochondrial-like [Solanum lycopersicum]
m.104662_7	438	282.36	water channel protein [Nicotiana excelsior]
m.15292_7	300	282.3	-
m.15290_7	300	282.3	-
m.104637_7	591	282.23	PREDICTED: uncharacterized protein LOC101248208 [Solanum lycopersicum]
m.104781_7	408	282.07	hypothetical protein [Bacillus anthracis]
m.104797_7	630	281.89	PREDICTED: UMP/CMP kinase-like [Solanum lycopersicum]
m.99589_7	330	281.75	RecName: Full=Chlorophyll a-b binding protein 40, chloroplastic; AltName: Full=LHCII type I CAB-40; Short=LHCP; Flags: Precursor
m.104687_7	318	281.5	PREDICTED: protein SPIRAL1-like 1-like isoform X1 [Solanum tuberosum]
m.3510_7	375	281.34	hypothetical protein PHAVU_011G209600g [Phaseolus vulgaris]
m.104753_7	720	280.83	PREDICTED: endo-1,3;1,4-beta-D-glucanase-like [Solanum tuberosum]
m.104738_7	561	280.67	hypothetical protein JCGZ_23461 [Jatropha curcas]
m.9877_7	759	280.06	PREDICTED: 20 kDa chaperonin, chloroplastic-like [Solanum tuberosum]
m.104556_7	1527	279.97	aspartic protease [Nicotiana tabacum]
m.33470_7	1029	279.84	RecName: Full=2-alkenal reductase (NADP(+)-dependent); AltName: Full=Alkenal double bound reductase; AltName: Full=Allylic alcohol dehydrogenase 1; Short=allyl-ADH1; AltName: Full=Flavin-free double bond reductase; Short=NtDBR; AltName: Full=Pulegone reductase; Short=NtRed-1 [Nicotiana tabacum]
m.33469_7	1029	279.84	RecName: Full=2-alkenal reductase (NADP(+)-dependent); AltName: Full=Alkenal double bound reductase; AltName: Full=Allylic alcohol dehydrogenase 1; Short=allyl-ADH1; AltName: Full=Flavin-free double bond reductase; Short=NtDBR; AltName: Full=Pulegone reductase; Short=NtRed-1 [Nicotiana tabacum]
m.22722_7	546	278.72	putative UDP-glucose dehydrogenase 2 [Nicotiana tabacum]
m.104688_7	516	278.64	PREDICTED: dnaJ homolog subfamily B member 3-like [Solanum tuberosum]
m.104760_7	495	278.62	PREDICTED: calmodulin-like protein 5-like [Solanum tuberosum]
m.46035_7	456	278.54	40S ribosomal protein S13-like [Solanum tuberosum]
m.76883_7	492	278.51	hypothetical protein JCGZ_21501 [Jatropha curcas]
m.4323_7	1458	277.95	PREDICTED: aldehyde dehydrogenase family 3 member F1-like [Solanum tuberosum]
m.4428_7	429	277.9	eukaryotic translation initiation factor 5A-4 [Solanum lycopersicum]
m.34304_7	777	276.68	PREDICTED: 60S ribosomal protein L7a-2-like [Solanum tuberosum]
m.104756_7	1143	276.49	PREDICTED: phosphorylated carbohydrates phosphatase TM_1254-like [Solanum lycopersicum]
m.33284_7	1134	276.23	actin [Lycium chinense]
m.9876_7	759	275.41	chaperonin 21 precursor [Solanum lycopersicum]
m.5083_7	504	274.98	PREDICTED: uncharacterized protein LOC102605586 isoform X3 [Solanum tuberosum]
m.104598_7	793	273.94	PREDICTED: uncharacterized protein LOC102578168 isoform X1 [Solanum tuberosum]
m.18065_7	669	273.72	PREDICTED: putative vesicle-associated membrane protein 726-like isoform 1 [Solanum lycopersicum]
m.12344_7	357	272.7	PREDICTED: V-type proton ATPase 16 kDa proteolipid subunit c2-like isoform 1 [Solanum lycopersicum]
m.32927_7	1068	272.61	hypothetical protein OsJ_03802 [Oryza sativa Japonica Group]
m.104792_7	837	272.52	PREDICTED: 50S ribosomal protein L5, chloroplastic-like [Solanum tuberosum]
m.9686_7	435	272.5	PREDICTED: 40S ribosomal protein S17-like isoform X1 [Solanum tuberosum]
m.10108_7	345	272.41	PREDICTED: tubulin alpha chain-like [Solanum lycopersicum]
m.3490_7	1335	271.36	GDP dissociation inhibitor [Nicotiana tabacum]
m.104789_7	1131	270.94	PREDICTED: V-type proton ATPase subunit C-like [Solanum tuberosum]
m.9989_7	441	270.34	PREDICTED: ubiquitin-conjugating enzyme E2 variant 1D-like [Solanum lycopersicum]
m.57235_7	1497	270.12	cytochrome P450 [Nicotiana tabacum]
m.15599_7	696	269.99	PREDICTED: malate dehydrogenase, mitochondrial-like [Solanum tuberosum]
m.104685_7	645	269.7	PREDICTED: 50S ribosomal protein L21, chloroplastic-like [Solanum tuberosum]
m.104837_7	597	269.66	chloroplast methionine sulfoxide reductase B1 precursor [Nicotiana tabacum]
m.10009_7	537	269.53	PREDICTED: 60S ribosomal protein L10a-1-like [Solanum tuberosum]
m.104996_7	333	269.14	PREDICTED: mitochondrial pyruvate carrier 2-like [Solanum lycopersicum]
m.9545_7	432	268.86	PREDICTED: 40S ribosomal protein S19-3-like [Solanum lycopersicum]
m.6026_7	1518	268.79	PREDICTED: heterogeneous nuclear ribonucleoprotein 27C-like [Solanum lycopersicum]
m.104878_7	528	268.35	PREDICTED: probable histone H2A.4-like [Cucumis sativus]
m.10065_7	717	268.06	deacetylase-like protein [Solanum tuberosum]
m.14114_7	966	267.83	PREDICTED: clathrin light chain 1-like [Solanum tuberosum]
m.104732_7	864	267.08	PREDICTED: arginine/serine-rich-splicing factor RSP41-like isoform X3 [Solanum tuberosum]
m.36650_7	531	266.45	Oligopeptide transporter 5 [Theobroma cacao]
m.104833_7	1113	266.07	PREDICTED: probable choline kinase 1-like [Solanum tuberosum]
m.3516_7	606	265.15	alpha chain of nascent polypeptide associated complex [Nicotiana benthamiana]
m.10045_7	873	265.03	PREDICTED: soluble inorganic pyrophosphatase 1, chloroplastic-like [Solanum tuberosum]
m.104694_7	1134	264.9	PREDICTED: R3H domain-containing protein 2-like [Solanum tuberosum]
m.104712_7	1473	264.41	PREDICTED: malate dehydrogenase [NADP], chloroplastic-like [Solanum tuberosum]
m.22925_7	1056	263.52	PREDICTED: V-type proton ATPase subunit d2-like [Solanum lycopersicum]
m.104390_7	372	262.97	PREDICTED: 40S ribosomal protein S20-2-like [Solanum tuberosum]
m.104768_7	378	262.85	-
m.104680_7	1041	262.34	PREDICTED: thylakoid lumenal 29 kDa protein, chloroplastic-like [Solanum lycopersicum]
m.104821_7	1323	261.56	PREDICTED: ruBisCO large subunit-binding protein subunit beta, chloroplastic-like [Solanum lycopersicum]
m.104588_7	897	261.13	PREDICTED: xyloglucan endotransglucosylase/hydrolase protein 9 [Solanum lycopersicum]
m.104873_7	300	260.47	PREDICTED: ubiquitin-related modifier 1 homolog 2-like isoform 1 [Solanum lycopersicum]
m.104874_7	1074	259.76	PREDICTED: fructose-bisphosphate aldolase, cytoplasmic isozyme 1-like [Solanum lycopersicum]
m.104805_7	621	259.69	hypothetical protein JCGZ_00588 [Jatropha curcas]
m.104840_7	1095	259.45	isocitrate dehydrogenase (NAD+) [Nicotiana tabacum]
m.4549_7	633	259.09	40S ribosomal protein S5 [Capsicum annuum]
m.4509_7	504	258.95	PREDICTED: pleiotropic drug resistance protein 1-like [Solanum lycopersicum]
m.23577_7	948	258.36	RecName: Full=31 kDa ribonucleoprotein, chloroplastic; Flags: Precursor
m.104830_7	534	258.22	PREDICTED: probable E3 ubiquitin ligase complex SCF subunit sconB-like [Solanum tuberosum]
m.56832_7	1986	258.16	poly(A)-binding protein [Nicotiana tabacum]
m.13970_7	591	258	PREDICTED: uncharacterized protein LOC101264428 [Solanum lycopersicum]
m.104463_7	315	257.95	PREDICTED: uncharacterized protein LOC101257976 [Solanum lycopersicum]
m.104734_7	1071	257.08	PREDICTED: GDSL esterase/lipase At5g55050-like [Solanum tuberosum]
m.32922_7	1536	256.71	PREDICTED: tubulin beta-1 chain-like [Solanum lycopersicum]
m.104868_7	609	256.48	PREDICTED: homeobox-leucine zipper protein ATHB-6-like [Solanum tuberosum]
m.104717_7	1824	256.28	PREDICTED: dicarboxylate transporter 1, chloroplastic-like [Solanum tuberosum]
m.46188_7	1170	256.05	ribosomal protein L3A [Nicotiana tabacum]
m.104800_7	651	255.85	CBL-interacting protein kinase 6 [Solanum lycopersicum]
m.104801_7	534	255.61	PREDICTED: protein LHCP TRANSLOCATION DEFECT-like [Solanum tuberosum]
m.104810_7	954	255.35	PREDICTED: uncharacterized protein LOC101267442 isoform 1 [Solanum lycopersicum]
m.10014_7	1620	255.34	PREDICTED: synaptotagmin-1-like [Solanum tuberosum]
m.22657_7	1104	255.34	GDSL-lipase protein [Capsicum annuum]
m.104755_7	1413	255.28	PREDICTED: serine carboxypeptidase II-2-like [Solanum tuberosum]
m.28532_7	596	255.15	putative polyubiquitin [Arabidopsis thaliana]
m.45326_7	1872	255.1	vacuolar H+-ATPase A1 subunit isoform [Solanum lycopersicum]
m.3863_7	693	254.42	hypothetical protein VITISV_006270 [Vitis vinifera]
m.104987_7	300	254.19	PREDICTED: uncharacterized protein LOC102583016 [Solanum tuberosum]
m.10120_7	1272	253.86	PREDICTED: ATP-citrate synthase alpha chain protein 2-like [Solanum tuberosum]
m.3397_7	2184	253.45	PREDICTED: long chain acyl-CoA synthetase 8-like [Solanum lycopersicum]
m.76884_7	489	253.38	hypothetical protein JCGZ_21501 [Jatropha curcas]
m.104870_7	1764	253.38	PREDICTED: uncharacterized protein LOC102595355 isoform X1 [Solanum tuberosum]
m.86686_7	1242	253.26	RecName: Full=Eukaryotic initiation factor 4A-10; Short=eIF-4A-10; AltName: Full=ATP-dependent RNA helicase eIF4A-10
m.10109_7	462	253.13	ubiquitin-conjugating enzyme E2 36 [Arabidopsis thaliana]
m.45240_7	1263	252.85	MIP1.1a [Nicotiana benthamiana]
m.104905_7	333	252.53	PREDICTED: pleiotropic drug resistance protein 1-like [Solanum lycopersicum]
m.104639_7	1116	252.41	PREDICTED: bifunctional L-3-cyanoalanine synthase/cysteine synthase 1, mitochondrial-like [Solanum lycopersicum]
m.45327_7	1872	251.73	vacuolar H+-ATPase A1 subunit isoform [Solanum lycopersicum]
m.104823_7	504	251.7	peptidyl-prolyl cis-trans isomerase FKBP15-1-like precursor [Solanum tuberosum]
m.104736_7	1464	251.68	PREDICTED: probable protein phosphatase 2C 33-like [Solanum tuberosum]
m.5774_7	1131	250.63	PREDICTED: uncharacterized protein LOC101261250 [Solanum lycopersicum]
m.13881_7	1431	250.27	RecName: Full=Scopoletin glucosyltransferase; AltName: Full=Phenylpropanoid:glucosyltransferase 1
m.104779_7	1443	250.1	PREDICTED: d-3-phosphoglycerate dehydrogenase, chloroplastic-like [Solanum tuberosum]
m.104665_7	1188	250.03	stearoyl-acyl carrier protein desaturase A [Nicotiana benthamiana]
m.5786_7	897	249.72	PREDICTED: homeobox-leucine zipper protein HAT5-like [Solanum tuberosum]
m.104594_7	840	249.25	PREDICTED: auxin-responsive protein IAA14-like [Solanum tuberosum]
m.104851_7	1200	249.07	hypothetical protein JCGZ_24712 [Jatropha curcas]
m.46033_7	456	248.98	40S ribosomal protein S13-like [Solanum tuberosum]
m.46818_7	1944	248.59	PREDICTED: heat shock cognate 70 kDa protein 2-like [Solanum lycopersicum]
m.10839_7	426	248.57	PREDICTED: desiccation-related protein clone PCC27-04-like isoform 1 [Solanum lycopersicum]
m.45341_7	750	248.14	PREDICTED: 40S ribosomal protein S6-like [Solanum lycopersicum]
m.104819_7	399	247.74	1-aminocyclopropane-1-carboxylate oxidase 4 [Capsicum annuum]
m.28590_7	447	247.61	PREDICTED: polyubiquitin 3-like, partial [Citrus sinensis]
m.60318_7	993	247.6	PREDICTED: membrane-associated protein VIPP1, chloroplastic-like [Solanum tuberosum]
m.104914_7	309	247.19	ACC oxidase [Nicotiana glutinosa]
m.50866_7	702	247.17	PREDICTED: ATP synthase subunit O, mitochondrial-like [Solanum tuberosum]
m.56828_7	327	246.73	small nuclear ribonucleoprotein D2 [Populus trichocarpa]
m.104875_7	528	246.53	PREDICTED: abscisic acid receptor PYL8-like [Solanum lycopersicum]
m.104876_7	915	246.05	PREDICTED: adenylate kinase [Solanum tuberosum]
m.41567_7	480	245.85	PREDICTED: 40S ribosomal protein S11-like [Solanum lycopersicum]
m.10966_7	1752	245.53	phosphoglucomutase, cytoplasmic [Solanum tuberosum]
m.3904_7	657	245.33	PREDICTED: vacuolar protein sorting-associated protein 32 homolog 2-like [Solanum lycopersicum]
m.104758_7	1080	245.26	peroxidase [Nicotiana tabacum]
m.104757_7	1122	245.1	PREDICTED: uncharacterized protein LOC102595644 [Solanum tuberosum]
m.45246_7	1263	244.75	PREDICTED: dnaJ protein homolog isoform X2 [Solanum tuberosum]
m.104832_7	395	244.33	PREDICTED: protein disulfide-isomerase-like [Solanum tuberosum]
m.104746_7	1182	244.31	PREDICTED: uncharacterized protein LOC102590255 [Solanum tuberosum]
m.104718_7	1335	244.06	PREDICTED: cyanidin-3-O-glucoside 2-O-glucuronosyltransferase-like [Solanum tuberosum]
m.5618_7	804	243.56	PREDICTED: 50S ribosomal protein L15, chloroplastic-like [Solanum lycopersicum]
m.24110_7	690	242.87	-
m.104686_7	1563	242.67	CYP81C6v2 [Nicotiana tabacum]
m.4648_7	921	242.37	PREDICTED: uncharacterized protein At1g32220, chloroplastic-like [Solanum lycopersicum]
m.104366_7	315	242	-
m.36627_7	1275	241.98	acyl ACP-thioesterase [Nicotiana tabacum]
m.25592_7	555	241.61	ADP-ribosylation factor-like 8b [Nicotiana tabacum]
m.38999_7	495	241.11	hypothetical protein JCGZ_16624 [Jatropha curcas]
m.9643_7	339	240.87	unknown [Glycine max]
m.24456_7	1551	240.55	PREDICTED: gamma aminobutyrate transaminase 1, mitochondrial-like [Solanum tuberosum]
m.62872_7	546	240.36	RecName: Full=Calmodulin-related protein
m.104751_7	2910	240.26	PREDICTED: chaperone protein ClpD, chloroplastic-like [Solanum lycopersicum]
m.104773_7	1131	240.05	GDP-mannose-3',5'-epimerase [Nicotiana tabacum]
m.105035_7	330	239.95	hypothetical protein EUGRSUZ_K00276 [Eucalyptus grandis]
m.79572_7	3006	239.93	H+-translocating ATPase [Nicotiana plumbaginifolia]
m.104974_7	603	239.89	small GTPase Rab5b [Nicotiana tabacum]
m.104959_7	534	239.89	centrin [Nicotiana tabacum]
m.104719_7	1071	239.77	RecName: Full=Glutamine synthetase; AltName: Full=Glutamate--ammonia ligase
m.56067_7	1320	239.38	PREDICTED: delta(8)-fatty-acid desaturase-like [Solanum lycopersicum]
m.104784_7	1266	239.28	PREDICTED: uncharacterized protein LOC102601007 [Solanum tuberosum]
m.105003_7	474	239.14	PREDICTED: sec-independent protein translocase protein TATA, chloroplastic-like [Solanum tuberosum]
m.104911_7	336	238.2	hypothetical protein MIMGU_mgv1a001022mg [Erythranthe guttata]
m.3466_7	861	237.9	PREDICTED: uncharacterized protein LOC102586667 [Solanum tuberosum]
m.104834_7	729	237.81	PREDICTED: probable ATP synthase 24 kDa subunit, mitochondrial-like [Solanum tuberosum]
m.104926_7	369	237.68	PREDICTED: uncharacterized protein LOC102584034 [Solanum tuberosum]
m.23014_7	423	237.54	putative multiprotein bridging factor 1 [Nicotiana tabacum]
m.46820_7	1947	237.51	heat shock protein 70-3 [Nicotiana tabacum]
m.104728_7	2445	236.94	PREDICTED: beta-xylosidase/alpha-L-arabinofuranosidase 2-like [Solanum tuberosum]
m.36926_7	981	236.86	PREDICTED: triosephosphate isomerase, chloroplastic-like [Solanum tuberosum]
m.104807_7	597	236.54	PREDICTED: uncharacterized protein LOC102590608 [Solanum tuberosum]
m.53075_7	546	236.52	ribosomal protein L11-like [Nicotiana tabacum]
m.9865_7	438	236.4	PREDICTED: 60S ribosomal protein L35-like isoform X2 [Solanum tuberosum]
m.92449_7	546	236.1	uncharacterized protein LOC100306021 [Glycine max]
m.92450_7	546	236.1	uncharacterized protein LOC100306021 [Glycine max]
m.92440_7	546	236.1	uncharacterized protein LOC100306021 [Glycine max]
m.92443_7	546	236.1	uncharacterized protein LOC100306021 [Glycine max]
m.42187_7	1230	234.53	PREDICTED: shaggy-related protein kinase NtK-1-like isoform 1 [Solanum lycopersicum]
m.14175_7	1770	234.2	PREDICTED: ruBisCO large subunit-binding protein subunit alpha, chloroplastic-like [Solanum lycopersicum]
m.9780_7	936	233.57	jasmonate ZIM domain protein c.2 [Nicotiana attenuata]
m.45340_7	750	233.45	40S ribosomal protein S6-like [Solanum tuberosum]
m.104857_7	399	233.44	PREDICTED: 60S ribosomal protein L35-like isoform X2 [Solanum tuberosum]
m.104817_7	702	233.42	PREDICTED: ATP synthase delta chain, chloroplastic-like [Solanum tuberosum]
m.104957_7	439	231.34	PREDICTED: homeobox-leucine zipper protein ATHB-6-like [Solanum tuberosum]
m.104650_7	315	231.2	PREDICTED: pleiotropic drug resistance protein 1-like [Solanum lycopersicum]
m.104844_7	795	231.19	PREDICTED: thioredoxin-like protein AAED1, chloroplastic-like [Solanum lycopersicum]
m.38116_7	1515	230.68	dihydrolipoamide dehydrogenase precursor [Solanum lycopersicum]
m.14142_7	408	230.33	glycine-rich protein, partial [Nicotiana glauca]
m.104783_7	1785	229.96	PREDICTED: putative phagocytic receptor 1b-like [Solanum tuberosum]
m.104417_7	1500	229.34	PREDICTED: probable polyamine oxidase 4-like [Solanum lycopersicum]
m.104415_7	1500	229.34	PREDICTED: probable polyamine oxidase 4-like [Solanum lycopersicum]
m.23561_7	429	228.72	uncharacterized protein LOC102577739 [Solanum tuberosum]
m.104708_7	741	228.08	PREDICTED: spindle assembly checkpoint component MAD1-like isoform X1 [Solanum tuberosum]
m.33285_7	966	228.06	PREDICTED: actin-7-like [Solanum lycopersicum]
m.10101_7	966	228.03	PREDICTED: ATP synthase subunit gamma, mitochondrial [Solanum tuberosum]
m.70240_7	4308	228.03	RecName: Full=Pleiotropic drug resistance protein 1; AltName: Full=NtPDR1 [Nicotiana tabacum]
m.4522_7	327	227.95	PREDICTED: uncharacterized protein LOC101260358 isoform 3 [Solanum lycopersicum]
m.104838_7	2154	227.51	PREDICTED: ABC transporter F family member 3-like [Solanum tuberosum]
m.104776_7	1563	227.3	ADP-glucose pyrophosphorylase large subunit [Nicotiana tabacum]
m.104847_7	1521	227.22	aspartic protease 1 [Nicotiana tabacum]
m.104861_7	339	227.15	CONSTANS interacting protein 3 [Solanum lycopersicum]
m.104849_7	732	226.68	proline oxidase/dehydrogenase 2 [Nicotiana tabacum]
m.46186_7	1170	226.62	ribosomal protein L3A [Nicotiana tabacum]
m.13596_7	966	226.29	PREDICTED: lon protease homolog 2, peroxisomal-like [Solanum tuberosum]
m.104884_7	459	226.1	thioredoxin h-like protein [Nicotiana tabacum]
m.13989_7	1557	225.6	RecName: Full=3-phosphoshikimate 1-carboxyvinyltransferase 1, chloroplastic; AltName: Full=5-enolpyruvylshikimate-3-phosphate synthase 1; Short=EPSP synthase 1; Flags: Precursor
m.104990_7	663	225.57	chaperonin-60 beta subunit, partial [Solanum tuberosum]
m.104941_7	732	224.92	proline-rich protein [Solanum tuberosum]
m.104888_7	831	224.48	harpin binding protein 1 [Nicotiana tabacum]
m.104929_7	723	224.44	PREDICTED: putative pterin-4-alpha-carbinolamine dehydratase-like [Solanum lycopersicum]
m.104824_7	1584	224.21	PREDICTED: pyruvate kinase, cytosolic isozyme-like [Solanum lycopersicum]
m.104835_7	1365	223.93	PREDICTED: CBL-interacting serine/threonine-protein kinase 23-like isoform X1 [Solanum tuberosum]
m.23261_7	1032	223.86	PREDICTED: UDP-glucuronic acid decarboxylase 6-like isoform X1 [Solanum tuberosum]
m.104790_7	2496	223.86	PREDICTED: receptor-like protein kinase 5-like [Solanum tuberosum]
m.104788_7	585	223.83	1-aminocyclopropane-1-carboxylate oxidase 4 [Capsicum annuum]
m.104609_7	657	223.67	PREDICTED: 50S ribosomal protein L11, chloroplastic-like [Solanum tuberosum]
m.104713_7	495	223.62	putative p23 co-chaperone [Solanum tuberosum]
m.104975_7	525	223.36	PREDICTED: acyl carrier protein 1, chloroplastic-like [Solanum lycopersicum]
m.104863_7	465	223.2	PREDICTED: uncharacterized protein LOC102584034 [Solanum tuberosum]
m.5996_7	477	222.68	systemin [Nicotiana attenuata]
m.4010_7	1674	222.04	MAR-binding protein [Nicotiana tabacum]
m.104946_7	843	221.98	PREDICTED: alpha-1,4-glucan-protein synthase [UDP-forming] 2-like [Solanum tuberosum]
m.104841_7	1224	221.68	PREDICTED: eukaryotic translation initiation factor 5-like [Solanum tuberosum]
m.3733_7	1443	220.41	PREDICTED: glucan endo-1,3-beta-glucosidase 8-like [Solanum lycopersicum]
m.104616_7	930	220.33	PREDICTED: choline-phosphate cytidylyltransferase 1-like [Solanum tuberosum]
m.3845_7	357	220.31	PREDICTED: uncharacterized protein LOC102594065 [Solanum tuberosum]
m.104818_7	738	220.09	PREDICTED: eukaryotic translation initiation factor 6-2-like isoform 1 [Solanum lycopersicum]
m.104853_7	1365	220.07	PREDICTED: D-glycerate 3-kinase, chloroplastic-like [Solanum lycopersicum]
m.100906_7	1110	219.74	PREDICTED: plasminogen activator inhibitor 1 RNA-binding protein-like [Solanum tuberosum]
m.104749_7	783	219.7	PREDICTED: peptidyl-prolyl cis-trans isomerase FKBP17-2, chloroplastic-like [Solanum tuberosum]
m.104882_7	1080	219.69	protein disulfide-isomerase precursor [Nicotiana tabacum]
m.60858_7	996	219.6	PREDICTED: uncharacterized protein LOC102591403 [Solanum tuberosum]
m.104829_7	582	219.54	PREDICTED: 60S ribosomal protein L7a-2-like [Solanum lycopersicum]
m.78397_7	1035	218.9	serine/threonine-protein kinase SAPK2-like [Solanum tuberosum]
m.10026_7	576	218.79	ribosomal protein S7-like protein [Solanum tuberosum]
m.10025_7	576	218.79	ribosomal protein S7-like protein [Solanum tuberosum]
m.23868_7	1653	218.24	PREDICTED: carotenoid 9,10(9',10')-cleavage dioxygenase 1-like isoform X2 [Solanum tuberosum]
m.4493_7	303	218.11	-
m.104693_7	1533	217.41	PREDICTED: uncharacterized protein At4g06744-like [Solanum lycopersicum]
m.104908_7	462	216.86	PREDICTED: acyl-coenzyme A thioesterase 13-like [Solanum tuberosum]
m.45744_7	705	216.84	PREDICTED: 60S ribosomal protein L19-2-like [Solanum lycopersicum]
m.14364_7	402	216.69	PREDICTED: 40S ribosomal protein S24-2-like [Solanum lycopersicum]
m.104803_7	2211	216.63	PREDICTED: diacylglycerol kinase 1-like isoform X1 [Solanum tuberosum]
m.15954_7	408	216.58	PREDICTED: ubiquitin-conjugating enzyme E2 10-like [Solanum lycopersicum]
m.104915_7	570	216.49	PREDICTED: uncharacterized protein LOC101250539 [Solanum lycopersicum]
m.27832_7	1374	216.41	PREDICTED: kynurenine--oxoglutarate transaminase 3-like [Solanum tuberosum]
m.37182_7	583	216.13	xyloglucan endotransglucosylase-hydrolase XTH3 precursor [Solanum lycopersicum]
m.9884_7	423	215.98	PREDICTED: V-type proton ATPase 16 kDa proteolipid subunit c2-like isoform 1 [Solanum lycopersicum]
m.105091_7	675	215.68	Phosphoglucomutase [Medicago truncatula]
m.104858_7	852	215.66	adenylate kinase family-like protein [Solanum tuberosum]
m.105088_7	510	215.28	PREDICTED: uncharacterized protein LOC101263113 [Solanum lycopersicum]
m.3697_7	1116	215.1	PREDICTED: probable protein phosphatase 2C 73-like [Solanum lycopersicum]
m.9541_7	855	214.93	PREDICTED: unknown protein DS12 from 2D-PAGE of leaf, chloroplastic-like isoform X2 [Solanum tuberosum]
m.46440_7	1773	214.85	RecName: Full=Phospho-2-dehydro-3-deoxyheptonate aldolase 1, chloroplastic; AltName: Full=3-deoxy-D-arabino-heptulosonate 7-phosphate synthase 1; AltName: Full=DAHP synthase 1; AltName: Full=Phospho-2-keto-3-deoxyheptonate aldolase 1; Flags: Precursor
m.104966_7	885	214.24	PREDICTED: uncharacterized protein LOC101251913 [Solanum lycopersicum]
m.3974_7	1398	213.97	UDP-glucose:salicylic acid glucosyltransferase [Nicotiana tabacum]
m.104931_7	672	213.67	PREDICTED: uncharacterized protein LOC102581236 [Solanum tuberosum]
m.104881_7	1263	213.57	S-methyl-5-thioribose kinase [Nicotiana attenuata]
m.104843_7	306	213.15	nuclear RNA binding protein [Nicotiana tabacum]
m.5928_7	519	212.98	ACC oxidase [Nicotiana glutinosa]
m.104899_7	645	212.55	PREDICTED: cytochrome P450 98A2-like [Solanum tuberosum]
m.39966_7	519	212.39	RecName: Full=Histone H2B
m.104421_7	2949	212.29	alpha-1,4 glucan phosphorylase L-2 isozyme, chloroplastic/amyloplastic [Solanum tuberosum]
m.3805_7	1686	211.99	PREDICTED: aspartokinase 2, chloroplastic-like isoform X1 [Solanum tuberosum]
m.10064_7	669	211.78	PREDICTED: uncharacterized protein LOC102593019 [Solanum tuberosum]
m.84733_7	636	211.39	PREDICTED: uncharacterized protein LOC102598030 [Solanum tuberosum]
m.104955_7	2460	211.31	PREDICTED: vacuolar proton ATPase a3-like [Solanum lycopersicum]
m.23084_7	783	211.12	14-3-3 i-2 protein [Nicotiana tabacum]
m.9836_7	690	210.97	PREDICTED: membrane steroid-binding protein 2-like [Solanum tuberosum]
m.23580_7	882	210.71	RecName: Full=28 kDa ribonucleoprotein, chloroplastic; Short=28RNP; Flags: Precursor
m.104891_7	492	210.71	PREDICTED: uncharacterized protein LOC101266495 [Solanum lycopersicum]
m.104845_7	1755	210.67	PREDICTED: external alternative NAD(P)H-ubiquinone oxidoreductase B2, mitochondrial-like [Solanum tuberosum]
m.13979_7	2073	210.34	PREDICTED: DEAD-box ATP-dependent RNA helicase 7-like [Solanum tuberosum]
m.53895_7	1566	210.33	PREDICTED: uncharacterized protein LOC101249264 [Solanum lycopersicum]
m.23462_7	963	210.33	cytochrome c1 precursor (mitochondrion) [Solanum tuberosum]
m.104889_7	696	209.87	PREDICTED: fibrous sheath CABYR-binding protein-like [Solanum tuberosum]
m.5736_7	705	209.81	PREDICTED: phospho-2-dehydro-3-deoxyheptonate aldolase 2, chloroplastic-like [Solanum tuberosum]
m.104904_7	1269	209.6	PREDICTED: uncharacterized protein DDB_G0271670-like [Solanum tuberosum]
m.104831_7	831	209.51	PREDICTED: GDT1-like protein 4-like [Solanum lycopersicum]
m.104906_7	462	209.38	PREDICTED: pyrophosphate-energized vacuolar membrane proton pump-like, partial [Cucumis sativus]
m.105029_7	750	209.01	Bax inhibitor 1 [Nicotiana tabacum]
m.3502_7	1341	208.45	PREDICTED: inner membrane protein PPF-1, chloroplastic-like isoform X1 [Solanum tuberosum]
m.3501_7	1341	208.45	PREDICTED: inner membrane protein PPF-1, chloroplastic-like isoform X1 [Solanum tuberosum]
m.3843_7	969	208.2	Hop-interacting protein THI113 [Solanum lycopersicum]
m.9547_7	432	207.78	PREDICTED: 40S ribosomal protein S19-3-like [Solanum lycopersicum]
m.14916_7	435	207.76	PREDICTED: probable histone H2AXb-like [Solanum lycopersicum]
m.23557_7	429	207.5	uncharacterized protein LOC102577739 [Solanum tuberosum]
m.104933_7	951	207.49	myo-inositol oxygenase [Solanum lycopersicum]
m.105012_7	1290	207.3	PREDICTED: poly(U)-specific endoribonuclease-B-like [Solanum tuberosum]
m.4557_7	1109	207.12	RecName: Full=Glutamate dehydrogenase B; Short=GDH B
m.104846_7	984	207.06	PREDICTED: phospho-2-dehydro-3-deoxyheptonate aldolase 2, chloroplastic-like [Solanum tuberosum]
m.105026_7	1065	206.98	PREDICTED: serine-threonine kinase receptor-associated protein-like [Solanum tuberosum]
m.104771_7	1476	206.89	PREDICTED: cinnamate beta-D-glucosyltransferase-like [Solanum tuberosum]
m.45339_7	750	206.87	PREDICTED: 40S ribosomal protein S6-like [Solanum lycopersicum]
m.104939_7	1317	206.84	PREDICTED: dolichyl-diphosphooligosaccharide--protein glycosyltransferase 48 kDa subunit-like [Solanum lycopersicum]
m.3909_7	834	206.79	ALY protein [Nicotiana benthamiana]
m.6550_7	927	206.3	eukaryotic translation initiation factor 2 subunit beta-like [Solanum tuberosum]
m.46810_7	2007	206.24	RecName: Full=Luminal-binding protein 5; Short=BiP 5; AltName: Full=78 kDa glucose-regulated protein homolog 5; Short=GRP-78-5; Flags: Precursor [Nicotiana tabacum]
m.5891_7	504	205.85	PREDICTED: MLP-like protein 28-like isoform 1 [Vitis vinifera]
m.8791_7	387	205.51	-
m.53074_7	546	204.92	ribosomal protein L11-like [Nicotiana tabacum]
m.105132_7	438	204.72	hypothetical protein MIMGU_mgv1a015602mg [Erythranthe guttata]
m.105131_7	336	204.68	heat shock protein 90-1 [Nicotiana attenuata]
m.104828_7	486	204.29	PREDICTED: uncharacterized protein LOC102605356 [Solanum tuberosum]
m.105049_7	612	204.24	Lysine decarboxylase family protein isoform 2 [Theobroma cacao]
m.25790_7	786	203.68	PREDICTED: uncharacterized protein LOC101261212 [Solanum lycopersicum]
m.84736_7	612	203.35	ras-related GTP-binding protein [Nicotiana tabacum]
m.104947_7	1266	203.28	PREDICTED: T-complex protein 1 subunit epsilon-like [Solanum lycopersicum]
m.105055_7	639	203.21	PREDICTED: stromal cell-derived factor 2-like protein-like [Solanum tuberosum]
m.32923_7	1344	203.11	PREDICTED: tubulin beta-1 chain-like [Solanum lycopersicum]
m.105191_7	396	203.05	-
m.93200_7	315	202.9	PREDICTED: uncharacterized protein LOC101244932 [Solanum lycopersicum]
m.14862_7	327	202.71	TPA: hypothetical protein ZEAMMB73_869369 [Zea mays]
m.104786_7	1725	202.07	PREDICTED: heat shock protein STI-like [Solanum lycopersicum]
m.105136_7	549	201.81	senescence-associated protein [Nicotiana tabacum]
m.36078_7	1260	201.77	E1 alpha subunit of pyruvate dehydrogenase [Petunia x hybrida]
m.45403_7	393	201.66	uncharacterized protein LOC102577793 [Solanum tuberosum]
m.100903_7	1134	201.24	plasminogen activator inhibitor 1 RNA-binding protein-like [Solanum tuberosum]
m.104798_7	756	200.88	hypothetical protein MIMGU_mgv1a012437mg [Erythranthe guttata]
m.62507_7	3276	200.56	cellulose synthase [Nicotiana tabacum]
m.37996_7	1455	200.23	PREDICTED: 26S proteasome regulatory subunit 4 homolog A-like [Solanum lycopersicum]
m.26848_7	1458	200.12	PREDICTED: 6-phosphogluconate dehydrogenase, decarboxylating 3-like isoform 1 [Solanum lycopersicum]
m.26847_7	1458	200.12	PREDICTED: 6-phosphogluconate dehydrogenase, decarboxylating 3-like isoform 1 [Solanum lycopersicum]
m.104932_7	759	200.06	chaperone-like protein of POR 1 [Nicotiana benthamiana]
m.104865_7	1887	199.75	PREDICTED: protein ECERIFERUM 3-like [Solanum lycopersicum]
m.104922_7	1194	199.62	PREDICTED: acidic mammalian chitinase-like [Solanum tuberosum]
m.92055_7	363	199.51	PREDICTED: ubiquitin-conjugating enzyme E2 5A-like [Solanum tuberosum]
m.104900_7	1143	199.32	PREDICTED: GDSL esterase/lipase At3g48460-like [Solanum lycopersicum]
m.100915_7	405	199.1	PREDICTED: cytochrome b5 isoform A-like [Solanum tuberosum]
m.100918_7	405	199.1	PREDICTED: cytochrome b5 isoform A-like [Solanum tuberosum]
m.105143_7	528	199.1	PREDICTED: peptidyl-prolyl cis-trans isomerase CYP19-3-like [Solanum tuberosum]
m.29769_7	651	198.77	ras-related protein RAB8-5 [Nicotiana tabacum]
m.104903_7	1293	198.73	PREDICTED: delta-aminolevulinic acid dehydratase 1, chloroplastic-like isoform X1 [Solanum tuberosum]
m.105096_7	1131	198.68	PREDICTED: diaminopimelate epimerase, chloroplastic-like [Solanum tuberosum]
m.30630_7	1047	198.58	PREDICTED: probable sugar phosphate/phosphate translocator At4g32390-like [Solanum tuberosum]
m.25996_7	819	198.08	RecName: Full=Cytochrome b-c1 complex subunit Rieske-2, mitochondrial; AltName: Full=Complex III subunit 5-2; AltName: Full=Rieske iron-sulfur protein 2; Short=RISP2; AltName: Full=Ubiquinol-cytochrome c reductase iron-sulfur subunit 2; Flags: Precursor
m.13967_7	975	198.04	PREDICTED: d-3-phosphoglycerate dehydrogenase, chloroplastic-like [Solanum tuberosum]
m.105178_7	348	197.82	hypothetical protein PHAVU_005G142000g [Phaseolus vulgaris]
m.104965_7	1989	197.68	PREDICTED: phosphoenolpyruvate carboxykinase [ATP]-like [Solanum tuberosum]
m.91440_7	405	197.25	carbonic anhydrase [Solanum lycopersicum]
m.105175_7	456	196.77	hypothetical protein EUGRSUZ_J01541 [Eucalyptus grandis]
m.104901_7	1269	196.58	mevalonate diphosphate decarboxylase [Nicotiana langsdorffii x Nicotiana sanderae]
m.104683_7	2094	196.48	PREDICTED: probable pectin methyltransferase QUA2-like [Solanum tuberosum]
m.104927_7	702	196.27	PREDICTED: heme-binding protein 2-like [Solanum lycopersicum]
m.105094_7	672	196.22	glutathione S-transferase 12 [Capsicum chinense]
m.104950_7	993	196.02	Mov34/MPN/PAD-1 family protein [Theobroma cacao]
m.40758_7	1473	195.63	PREDICTED: auxin transporter-like protein 2-like [Solanum tuberosum]
m.104972_7	2667	195.55	PREDICTED: receptor-like protein kinase FERONIA-like [Solanum tuberosum]
m.6313_7	579	195.25	PREDICTED: 60S ribosomal protein L4-1-like [Solanum lycopersicum]
m.105079_7	756	195.23	PREDICTED: NAD(P)H-quinone oxidoreductase subunit N, organellar chromatophore-like [Solanum tuberosum]
m.105086_7	306	195.01	glutaredoxin [Solanum tuberosum]
m.22694_7	852	194.53	PREDICTED: probable protein phosphatase 2C 10-like isoform 1 [Solanum lycopersicum]
m.105123_7	966	194.35	PREDICTED: uncharacterized protein LOC102585322 [Solanum tuberosum]
m.104497_7	429	194.09	PREDICTED: thioredoxin-like protein 4A-like [Solanum lycopersicum]
m.16572_7	363	193.86	autophagy 8d [Petunia x hybrida]
m.105043_7	574	193.72	PREDICTED: uncharacterized protein LOC102604404 [Solanum tuberosum]
m.105042_7	372	193.57	obtusifoliol-14-demethylase [Nicotiana tabacum]
m.104775_7	1158	193.5	PREDICTED: branched-chain-amino-acid aminotransferase 2, chloroplastic-like [Solanum lycopersicum]
m.75653_7	594	193.17	PREDICTED: 40S ribosomal protein S9-2-like [Solanum lycopersicum]
m.75654_7	594	193.17	PREDICTED: 40S ribosomal protein S9-2-like [Solanum lycopersicum]
m.104917_7	450	192.9	H2A histone [Nicotiana tabacum]
m.3652_7	1236	192.83	squalene synthase [Nicotiana tabacum]
m.3653_7	1236	192.83	squalene synthase [Nicotiana tabacum]
m.105148_7	744	192.66	basic helix-loop-helix protein [Nicotiana tabacum]
m.26264_7	381	192.63	hypothetical protein EUGRSUZ_B02252 [Eucalyptus grandis]
m.105133_7	1098	192.59	PREDICTED: uncharacterized protein LOC102603338 [Solanum tuberosum]
m.9950_7	705	192.38	PREDICTED: peroxisomal membrane protein 11C-like isoform X1 [Solanum tuberosum]
m.8799_7	1533	192.16	PREDICTED: pyruvate kinase, cytosolic isozyme-like [Solanum lycopersicum]
m.62681_7	621	191.9	PREDICTED: 1,2-dihydroxy-3-keto-5-methylthiopentene dioxygenase 1-like [Solanum tuberosum]
m.104785_7	372	191.72	hypothetical protein CICLE_v10032980mg [Citrus clementina]
m.5194_7	3639	191.49	PREDICTED: phospholipid-transporting ATPase 6-like isoform X1 [Solanum tuberosum]
m.105021_7	648	191.39	PREDICTED: uncharacterized RING finger protein C548.05c-like [Solanum lycopersicum]
m.90375_7	1350	191.18	PREDICTED: peptidyl-prolyl cis-trans isomerase, chloroplastic-like [Solanum tuberosum]
m.93433_7	1719	190.78	PREDICTED: copper-transporting ATPase PAA2, chloroplastic-like isoform X2 [Solanum tuberosum]
m.93436_7	1719	190.78	PREDICTED: copper-transporting ATPase PAA2, chloroplastic-like isoform X2 [Solanum tuberosum]
m.5769_7	393	190.46	PREDICTED: synaptotagmin-1-like [Solanum tuberosum]
m.8796_7	1305	190.45	PREDICTED: protein CTC-INTERACTING DOMAIN 7-like isoform X1 [Solanum tuberosum]
m.104976_7	1611	190.34	acetyl-CoA carboxylase [Nicotiana tabacum]
m.105111_7	606	190.17	actin 3, partial [Torenia fournieri]
m.104309_7	1188	190.05	12-oxophytodienoate reductase 3 [Nicotiana tabacum]
m.104310_7	1188	190.05	12-oxophytodienoate reductase 3 [Nicotiana tabacum]
m.104887_7	573	190.05	PREDICTED: pollen-specific protein SF3-like [Solanum tuberosum]
m.104311_7	1188	190.05	12-oxophytodienoate reductase 3 [Nicotiana tabacum]
m.104934_7	324	189.88	PREDICTED: thioredoxin M4, chloroplastic-like [Solanum tuberosum]
m.104940_7	1050	189.84	PREDICTED: probable 26S proteasome non-ATPase regulatory subunit 7-like [Solanum lycopersicum]
m.104961_7	2376	189.62	PREDICTED: uncharacterized aarF domain-containing protein kinase At1g79600, chloroplastic-like [Solanum tuberosum]
m.29203_7	732	189.55	PREDICTED: proteasome subunit beta type-4-like [Solanum tuberosum]
m.105135_7	549	189.06	PREDICTED: peroxisomal fatty acid beta-oxidation multifunctional protein AIM1-like [Solanum lycopersicum]
m.104997_7	621	188.99	uncharacterized protein LOC102577689 [Solanum tuberosum]
m.14905_7	441	188.96	PREDICTED: ubiquitin-conjugating enzyme E2 variant 1C-like [Cucumis sativus]
m.8892_7	501	188.91	PREDICTED: probable ribosome biogenesis protein RLP24-like isoform X1 [Solanum tuberosum]
m.65643_7	1479	188.85	PREDICTED: geraniol 8-hydroxylase-like [Solanum lycopersicum]
m.6047_7	462	188.82	PREDICTED: thioredoxin X, chloroplastic-like [Solanum lycopersicum]
m.105024_7	2256	188.8	putative glycerophosphoryl diester phosphodiesterase family protein [Nicotiana tabacum]
m.3683_7	1794	188.22	PREDICTED: alpha-glucosidase-like [Solanum tuberosum]
m.105058_7	1296	188.14	PREDICTED: protease Do-like 1, chloroplastic-like [Solanum lycopersicum]
m.105155_7	537	187.39	PREDICTED: ER membrane protein complex subunit 4-like [Solanum tuberosum]
m.105036_7	1251	187.22	protein phosphatase 2C [Nicotiana tabacum]
m.9991_7	465	187.18	histone 2b [Nicotiana benthamiana]
m.63309_7	1239	187.07	NAD-malate dehydrogenase [Nicotiana tabacum]
m.63308_7	1239	187.07	NAD-malate dehydrogenase [Nicotiana tabacum]
m.105103_7	873	186.8	PREDICTED: hypersensitive-induced response protein 4-like [Solanum tuberosum]
m.33278_7	1134	185.82	actin isoform B [Mimosa pudica]
m.9855_7	1386	185.7	MAP kinase [Nicotiana tabacum]
m.105093_7	714	185.45	PREDICTED: germin-like protein subfamily 1 member 7-like [Solanum tuberosum]
m.9945_7	897	185.19	uncharacterized protein LOC102577607 [Solanum tuberosum]
m.105020_7	366	185.15	PREDICTED: uncharacterized protein LOC102605716 [Solanum tuberosum]
m.105044_7	1917	185.08	PREDICTED: ABC transporter F family member 5-like [Solanum tuberosum]
m.26599_7	372	185.04	PREDICTED: heat shock factor-binding protein 1-like [Solanum lycopersicum]
m.3841_7	696	184.52	2-C-methyl-D-erythritol 2,4-cyclodiphosphate synthase [Nicotiana tabacum]
m.105059_7	492	184.44	-
m.105166_7	558	184.03	hypothetical protein [Nicotiana tabacum]
m.105116_7	1488	183.97	PREDICTED: 6-phosphogluconate dehydrogenase, decarboxylating 2, chloroplastic-like [Solanum tuberosum]
m.105048_7	432	183.67	PREDICTED: NADH dehydrogenase [ubiquinone] 1 alpha subcomplex subunit 13-B-like [Solanum lycopersicum]
m.9898_7	1530	183.67	RecName: Full=Eukaryotic initiation factor 4A-9; Short=eIF-4A-9; AltName: Full=ATP-dependent RNA helicase eIF4A-9
m.104986_7	837	183.63	heme oxygenase 1 [Nicotiana tabacum]
m.24488_7	909	183.52	nuclear pore complex protein Sec13d [Nicotiana benthamiana]
m.22800_7	1566	182.73	PREDICTED: calcium-dependent protein kinase isoform 2 [Solanum tuberosum]
m.105053_7	1182	182.39	RecName: Full=Uroporphyrinogen decarboxylase, chloroplastic; Short=UPD; Short=URO-D; Flags: Precursor
m.32561_7	840	182.29	PREDICTED: carbonic anhydrase, chloroplastic isoform 1 [Solanum lycopersicum]
m.34114_7	2154	182.2	phenylalanine ammonia-lyase 2 [Nicotiana attenuata]
m.104969_7	1197	182.17	CMV 1a interacting protein 1 [Nicotiana tabacum]
m.10111_7	843	182.16	Ran binding protein-1 [Solanum lycopersicum]
m.13595_7	1698	181.57	PREDICTED: lon protease homolog 2, peroxisomal-like [Solanum tuberosum]
m.6139_7	1005	181.46	PREDICTED: probable WRKY transcription factor 7-like [Solanum tuberosum]
m.104325_7	453	181.25	PREDICTED: 40S ribosomal protein S14-2-like [Solanum tuberosum]
m.104324_7	453	181.25	PREDICTED: 40S ribosomal protein S14-2-like [Solanum tuberosum]
m.104954_7	1080	181.16	PREDICTED: uncharacterized protein LOC102587863 [Solanum tuberosum]
m.105233_7	624	181.13	PREDICTED: endoglucanase 25-like [Solanum lycopersicum]
m.104992_7	1062	181.11	mitochondrial alternative oxidase [Nicotiana attenuata]
m.84998_7	942	181.07	phi-1 [Nicotiana tabacum]
m.104820_7	402	181.04	histone H2A family protein [Populus trichocarpa]
m.105089_7	1317	180.89	PREDICTED: uncharacterized protein LOC102595706 [Solanum tuberosum]
m.105082_7	1575	180.65	PREDICTED: aldehyde dehydrogenase family 2 member C4-like [Solanum tuberosum]
m.74644_7	1830	180.63	PREDICTED: protein decapping 5-like [Solanum tuberosum]
m.8748_7	663	180.1	PREDICTED: vesicle-associated membrane protein 713-like [Solanum lycopersicum]
m.9977_7	2595	179.95	alpha-glucan phosphorylase, H isozyme [Solanum tuberosum]
m.40329_7	432	179.83	PREDICTED: ubiquitin-NEDD8-like protein RUB2-like [Solanum lycopersicum]
m.105031_7	759	179.77	RecName: Full=Phosphomannomutase; AltName: Full=NtPMM
m.104984_7	510	179.76	PREDICTED: OPA3-like protein-like [Solanum tuberosum]
m.105276_7	741	179.7	RecName: Full=Proteasome subunit alpha type-6; AltName: Full=20S proteasome alpha subunit A; AltName: Full=20S proteasome subunit alpha-1 [Nicotiana tabacum]
m.104994_7	630	179.46	PREDICTED: uncharacterized protein LOC101252420 [Solanum lycopersicum]
m.5798_7	456	179.34	40S ribosomal protein S13-like [Solanum tuberosum]
m.55469_7	435	179.05	uncharacterized protein LOC102577535 [Solanum tuberosum]
m.5826_7	465	178.97	PREDICTED: glycine-rich RNA-binding protein 3, mitochondrial-like [Solanum tuberosum]
m.105245_7	1218	178.9	PREDICTED: uncharacterized protein LOC102584429 [Solanum tuberosum]
m.16226_7	2427	178.8	RecName: Full=Phospholipase D alpha 1; Short=PLD alpha 1; AltName: Full=Choline phosphatase 1; AltName: Full=Phosphatidylcholine-hydrolyzing phospholipase D 1
m.16229_7	2427	178.8	RecName: Full=Phospholipase D alpha 1; Short=PLD alpha 1; AltName: Full=Choline phosphatase 1; AltName: Full=Phosphatidylcholine-hydrolyzing phospholipase D 1
m.6097_7	879	178.56	PREDICTED: uncharacterized protein LOC102580783 [Solanum tuberosum]
m.104916_7	1245	178.5	PREDICTED: phospholipase A1-II 1-like [Solanum tuberosum]
m.105090_7	1398	178.07	PREDICTED: uncharacterized protein LOC102593855 [Solanum tuberosum]
m.25901_7	1764	177.92	PREDICTED: ketol-acid reductoisomerase, chloroplastic-like [Solanum lycopersicum]
m.9905_7	501	177.83	PREDICTED: uncharacterized protein LOC101259223 [Solanum lycopersicum]
m.105028_7	1074	177.67	cinnamyl alcohol dehydrogenase 1 [Nicotiana attenuata]
m.104867_7	306	177.35	PREDICTED: selenoprotein K-like [Solanum lycopersicum]
m.104936_7	1455	177.08	violaxanthin de-epoxidase [Nicotiana tabacum]
m.104943_7	885	177.03	PREDICTED: eukaryotic translation initiation factor 3 subunit G-like [Solanum tuberosum]
m.105039_7	318	176.53	PREDICTED: mitochondrial pyruvate carrier 1-like isoform X1 [Solanum tuberosum]
m.105317_7	354	176.51	PREDICTED: membrane-anchored ubiquitin-fold protein 2-like [Solanum tuberosum]
m.104980_7	2751	176.43	PREDICTED: dynamin-2A-like [Solanum tuberosum]
m.105023_7	1824	176.11	PREDICTED: threonine dehydratase biosynthetic, chloroplastic-like [Solanum tuberosum]
m.105019_7	1041	176.06	metacaspase type II [Nicotiana tabacum]
m.46058_7	402	176.02	ly200 protein [Capsicum annuum]
m.9908_7	1911	175.98	putative membrane bound NAC transcription factor 1 [Nicotiana benthamiana]
m.9967_7	1515	175.94	PREDICTED: uncharacterized protein At1g04910-like isoform X1 [Solanum tuberosum]
m.105236_7	909	175.72	PREDICTED: 1,4-alpha-glucan-branching enzyme 2-2, chloroplastic/amyloplastic-like [Solanum lycopersicum]
m.19523_7	2442	175.66	microtubule-associated protein [Nicotiana benthamiana]
m.3607_7	1941	175.58	PREDICTED: phosphomethylpyrimidine synthase, chloroplastic-like isoform X1 [Solanum tuberosum]
m.3606_7	1941	175.58	PREDICTED: phosphomethylpyrimidine synthase, chloroplastic-like isoform X1 [Solanum tuberosum]
m.105080_7	924	175.52	PREDICTED: uncharacterized protein At2g37660, chloroplastic-like [Solanum lycopersicum]
m.104923_7	1023	175.43	PREDICTED: succinyl-CoA ligase [ADP-forming] subunit alpha-2, mitochondrial-like [Solanum tuberosum]
m.6326_7	342	175.32	RecName: Full=Eukaryotic initiation factor 4A-6; Short=eIF-4A-6; AltName: Full=ATP-dependent RNA helicase eIF4A-6
m.104691_7	660	175.25	PREDICTED: cytokinin riboside 5'-monophosphate phosphoribohydrolase LOG3-like isoform 1 [Solanum lycopersicum]
m.35510_7	897	174.99	40S ribosomal protein SA-like [Solanum tuberosum]
m.105197_7	534	174.73	PREDICTED: V-type proton ATPase subunit c''-like [Solanum tuberosum]
m.3885_7	1764	174.68	PREDICTED: serine/threonine-protein phosphatase 2A 65 kDa regulatory subunit A beta isoform-like [Solanum lycopersicum]
m.22582_7	519	174.63	NTH23 [Nicotiana tabacum]
m.105216_7	816	174.37	PREDICTED: thylakoid lumenal protein At1g12250, chloroplastic-like [Solanum tuberosum]
m.6645_7	2853	174.35	PREDICTED: villin-2-like [Solanum lycopersicum]
m.104912_7	2232	173.73	PREDICTED: probable LRR receptor-like serine/threonine-protein kinase At1g14390-like [Solanum lycopersicum]
m.75703_7	1974	173.68	PREDICTED: far upstream element-binding protein 2-like [Solanum tuberosum]
m.105228_7	1344	173.46	sphingolipid delta-8 desaturase [Nicotiana tabacum]
m.4853_7	612	173.29	PREDICTED: bifunctional polymyxin resistance protein ArnA-like [Solanum lycopersicum]
m.105286_7	447	173.25	PREDICTED: nascent polypeptide-associated complex subunit alpha-like protein 2-like [Vitis vinifera]
m.105014_7	1194	172.84	RecName: Full=Oxygen-dependent coproporphyrinogen-III oxidase, chloroplastic; Short=Coprogen oxidase; Short=Coproporphyrinogenase; Flags: Precursor [Nicotiana tabacum]
m.93001_7	1557	172.49	PREDICTED: 3-ketoacyl-CoA synthase 11-like [Solanum lycopersicum]
m.105032_7	915	172.46	PREDICTED: ribosome-binding factor PSRP1, chloroplastic [Solanum tuberosum]
m.105138_7	600	172.41	PREDICTED: NAD(P)H:quinone oxidoreductase-like [Solanum lycopersicum]
m.14404_7	1590	172.3	RecName: Full=UTP--glucose-1-phosphate uridylyltransferase; AltName: Full=UDP-glucose pyrophosphorylase; Short=UDPGP; Short=UGPase [Solanum tuberosum]
m.13928_7	387	172.08	PREDICTED: ADP-ribosylation factor-like isoform 1 [Solanum lycopersicum]
m.15545_7	1560	171.92	PREDICTED: uncharacterized protein At1g04910-like [Solanum tuberosum]
m.105134_7	321	171.67	-
m.105354_7	441	171.51	unknown [Medicago truncatula]
m.105114_7	1470	171.32	serine palmitoyltransferase [Nicotiana benthamiana]
m.23104_7	1089	171.03	PREDICTED: probable lactoylglutathione lyase, chloroplast-like [Solanum tuberosum]
m.5926_7	3642	170.91	PREDICTED: uncharacterized protein LOC102586437 [Solanum tuberosum]
m.105212_7	960	170.76	PREDICTED: probable carboxylesterase 13-like [Solanum lycopersicum]
m.105006_7	564	170.64	PREDICTED: ribonuclease UK114-like [Solanum tuberosum]
m.105101_7	1380	170.64	PREDICTED: putative G3BP-like protein-like [Solanum lycopersicum]
m.9969_7	786	170.31	PREDICTED: V-type proton ATPase subunit D-like [Solanum tuberosum]
m.105160_7	888	170.28	type 2 histone deacetylase b [Nicotiana tabacum]
m.72111_7	1230	170.22	PREDICTED: phosphoglucomutase, chloroplastic-like [Solanum lycopersicum]
m.104983_7	1329	170.18	3-dehydroquinate synthase, chloroplastic [Solanum lycopersicum]
m.5853_7	879	170.01	PREDICTED: glyoxylate/succinic semialdehyde reductase 1-like [Solanum tuberosum]
m.105115_7	306	170	metacaspase type II [Nicotiana benthamiana]
m.9955_7	1059	169.83	PREDICTED: ATP-dependent Clp protease proteolytic subunit 5, chloroplastic [Solanum lycopersicum]
m.58274_7	681	169.7	PREDICTED: uncharacterized protein At3g27210-like [Solanum tuberosum]
m.61300_7	771	169.68	predicted protein [Hordeum vulgare subsp. vulgare]
m.9988_7	441	169.18	PREDICTED: ubiquitin-conjugating enzyme E2 variant 1D-like [Solanum lycopersicum]
m.105109_7	1227	169.08	PREDICTED: indole-3-glycerol phosphate synthase, chloroplastic-like isoform 1 [Solanum lycopersicum]
m.105120_7	2295	168.96	PREDICTED: subtilisin-like protease-like [Solanum tuberosum]
m.58225_7	1524	168.86	PREDICTED: protein disulfide-isomerase-like [Solanum tuberosum]
m.44548_7	660	168.57	calcineurin B-like protein 2 [Nicotiana tabacum]
m.104979_7	630	168.38	Nt-iaa28 deduced protein [Nicotiana tabacum]
m.46323_7	2661	168.38	PREDICTED: coatomer subunit gamma-like [Solanum tuberosum]
m.36675_7	864	168.07	glutamine cyclotransferase precursor-like [Solanum tuberosum]
m.12613_7	957	167.88	PREDICTED: monoglyceride lipase-like [Solanum lycopersicum]
m.5866_7	1059	167.88	PREDICTED: probable mediator of RNA polymerase II transcription subunit 26c-like [Solanum lycopersicum]
m.105157_7	1020	167.74	PREDICTED: KH domain-containing protein At1g09660-like [Solanum tuberosum]
m.105040_7	3513	167.39	PREDICTED: LRR receptor-like serine/threonine-protein kinase FLS2-like [Solanum lycopersicum]
m.105009_7	375	167.23	PREDICTED: T-complex protein 1 subunit epsilon-like [Solanum lycopersicum]
m.104855_7	1839	167.21	PREDICTED: patellin-2-like [Solanum tuberosum]
m.105010_7	753	166.88	PREDICTED: probable plastid-lipid-associated protein 13, chloroplastic-like [Solanum tuberosum]
m.104956_7	1305	166.52	RAV [Nicotiana tabacum]
m.46812_7	2001	166.43	hypothetical protein JCGZ_20411 [Jatropha curcas]
m.33341_7	1326	165.62	methylenetetrahydrofolate reductase [Nicotiana tomentosiformis]
m.105033_7	993	165.62	PREDICTED: probable voltage-gated potassium channel subunit beta-like [Solanum lycopersicum]
m.105281_7	1062	165.54	PREDICTED: aldose 1-epimerase-like [Solanum tuberosum]
m.10312_7	351	165.38	PREDICTED: NADH dehydrogenase [ubiquinone] iron-sulfur protein 6, mitochondrial-like [Solanum tuberosum]
m.10023_7	314	165.38	-
m.105002_7	2454	165.15	PREDICTED: protein ROOT HAIR DEFECTIVE 3-like isoform 2 [Solanum lycopersicum]
m.105200_7	1002	165.11	jasmonate ZIM domain protein h [Nicotiana attenuata]
m.104872_7	2085	165.09	PREDICTED: succinate dehydrogenase [ubiquinone] flavoprotein subunit 1, mitochondrial-like isoform 1 [Solanum lycopersicum]
m.105110_7	423	165.08	PREDICTED: uncharacterized protein LOC101255849 [Solanum lycopersicum]
m.5908_7	1020	165.05	NTGP4, partial [Nicotiana tabacum]
m.14713_7	1449	164.8	PREDICTED: uncharacterized protein LOC101258883 [Solanum lycopersicum]
m.105085_7	750	164.79	RecName: Full=50S ribosomal protein L10, chloroplastic; AltName: Full=CL10; Flags: Precursor [Nicotiana tabacum]
m.104958_7	424	164.66	PREDICTED: polyadenylate-binding protein RBP45-like [Solanum lycopersicum]
m.105128_7	1170	164.62	PREDICTED: probable inactive purple acid phosphatase 29-like [Solanum lycopersicum]
m.26758_7	2970	164.06	putative aconitase [Capsicum chinense]
m.9998_7	750	164	alpha-expansin precursor [Nicotiana tabacum]
m.9997_7	750	164	alpha-expansin precursor [Nicotiana tabacum]
m.105098_7	1422	163.94	1-deoxy-D-xylulose-5-phosphate reductoisomerase [Nicotiana tabacum]
m.5788_7	621	163.92	PREDICTED: uncharacterized protein LOC101252482 [Solanum lycopersicum]
m.105095_7	2028	163.86	hypothetical protein [Nicotiana tabacum]
m.46811_7	2001	163.81	Heat shock protein 70 (Hsp 70) family protein [Theobroma cacao]
m.8802_7	687	163.79	RecName: Full=Superoxide dismutase [Mn], mitochondrial; Flags: Precursor
m.105248_7	597	163.73	phragmoplastin [Nicotiana tabacum]
m.105304_7	516	163.56	PREDICTED: uncharacterized protein LOC102597502 [Solanum tuberosum]
m.105054_7	774	163.26	PREDICTED: uncharacterized protein At2g39795, mitochondrial-like [Solanum lycopersicum]
m.6076_7	687	163.15	PREDICTED: peptidyl-prolyl cis-trans isomerase FKBP16-3, chloroplastic-like [Solanum tuberosum]
m.105179_7	608	163.01	phragmoplastin [Nicotiana tabacum]
m.104913_7	1608	163	glutamate-1-semialdehyde 2,1-aminomutase [Nicotiana tabacum]
m.97217_7	1599	162.79	PREDICTED: cytochrome P450 93A1-like [Solanum tuberosum]
m.105065_7	909	162.73	PREDICTED: ATP-dependent Clp protease proteolytic subunit-related protein 4, chloroplastic-like [Solanum lycopersicum]
m.104967_7	519	162.73	PREDICTED: zinc finger A20 and AN1 domain-containing stress-associated protein 8-like [Solanum tuberosum]
m.105263_7	1371	162.69	PREDICTED: blue-light photoreceptor PHR2-like [Solanum tuberosum]
m.105203_7	1320	162.63	extracellular dermal glycoprotein [Nicotiana benthamiana]
m.105163_7	1620	162.51	GTP cyclohydrolase II [Nicotiana tabacum]
m.105364_7	801	162.32	PREDICTED: peroxisomal 2,4-dienoyl-CoA reductase SPS19-like [Solanum tuberosum]
m.8788_7	846	162.14	PREDICTED: probable metal-nicotianamine transporter YSL7-like isoform 1 [Solanum lycopersicum]
m.33230_7	537	162.04	cytosolic phosphoglycerate kinase [Helianthus annuus]
m.23529_7	1410	161.96	PREDICTED: delta-1-pyrroline-5-carboxylate synthase-like [Solanum lycopersicum]
m.105209_7	801	161.84	5-methylthioadenosine nucleosidase [Nicotiana attenuata]
m.15377_7	780	161.78	14-3-3 c-2 protein [Nicotiana tabacum]
m.105382_7	669	161.72	PREDICTED: uncharacterized protein LOC102593240 [Solanum tuberosum]
m.30245_7	1872	161.69	vacuolar sorting receptor protein PV72-like protein precursor [Solanum tuberosum]
m.3780_7	846	161.66	PREDICTED: xanthoxin dehydrogenase-like [Solanum tuberosum]
m.60740_7	807	161.51	PREDICTED: putative methyltransferase DDB_G0268948-like [Solanum tuberosum]
m.95370_7	2775	161.47	PREDICTED: eukaryotic translation initiation factor 3 subunit C-like [Solanum tuberosum]
m.105064_7	406	161.45	FtsH-like protein precursor [Solanum lycopersicum]
m.105251_7	693	161.37	PREDICTED: transcription factor ILR3-like [Solanum tuberosum]
m.3799_7	2016	161.16	PREDICTED: uncharacterized protein LOC102601920 isoform X1 [Solanum tuberosum]
m.14899_7	468	161.14	PREDICTED: uncharacterized protein LOC102583725 [Solanum tuberosum]
m.9894_7	1635	160.75	hypothetical protein VITISV_035070 [Vitis vinifera]
m.9928_7	939	160.73	RecName: Full=Serine/threonine-protein phosphatase PP2A catalytic subunit [Nicotiana tabacum]
m.105453_7	435	160.7	PREDICTED: elicitor-responsive protein 3-like [Solanum tuberosum]
m.105289_7	963	160.59	PREDICTED: very-long-chain 3-oxoacyl-CoA reductase 1-like [Solanum lycopersicum]
m.23015_7	420	160.53	multiprotein bridging factor 1 [Solanum tuberosum]
m.105046_7	2091	160.22	receptor-like protein kinase [Nicotiana tabacum]
m.46726_7	2301	160.2	inorganic pyrophosphatase [Nicotiana tabacum]
m.6333_7	2037	160.19	PREDICTED: probable methyltransferase PMT24-like [Solanum tuberosum]
m.89378_7	2313	160.15	PREDICTED: eukaryotic translation initiation factor 3 subunit B-like [Solanum tuberosum]
m.14860_7	1131	159.94	PREDICTED: pyruvate dehydrogenase E1 component subunit beta, mitochondrial-like [Solanum lycopersicum]
m.105105_7	366	159.69	aquaporin [Nicotiana tabacum]
m.105324_7	852	159.62	PREDICTED: 33 kDa ribonucleoprotein, chloroplastic-like [Solanum lycopersicum]
m.64905_7	1215	159.19	cytosolic acetoacetyl-coenzyme A thiolase [Nicotiana tabacum]
m.3474_7	318	159.06	aquaporin [Nicotiana tabacum]
m.104945_7	327	158.85	PREDICTED: microtubule-associated protein 1B-like [Solanum tuberosum]
m.5126_7	414	158.82	PREDICTED: protein pxr1-like [Malus x domestica]
m.105097_7	1728	158.59	PREDICTED: probable peptide transporter At1g52190-like [Solanum tuberosum]
m.105282_7	991	158.38	PREDICTED: GDSL esterase/lipase At2g04570-like [Solanum lycopersicum]
m.23366_7	861	158.36	PREDICTED: allantoate deiminase-like [Solanum tuberosum]
m.105092_7	1038	158.29	PREDICTED: ATP-dependent Clp protease proteolytic subunit-related protein 2, chloroplastic-like [Solanum tuberosum]
m.46730_7	2310	158.26	inorganic pyrophosphatase [Nicotiana tabacum]
m.105487_7	531	158.17	PREDICTED: uncharacterized protein LOC102583016 [Solanum tuberosum]
m.5218_7	1308	158.14	thylakoid-bound ascorbate peroxidase [Nicotiana tabacum]
m.44361_7	450	157.82	glycosyltransferase [Lycium barbarum]
m.105334_7	435	157.73	TBZF [Nicotiana tabacum]
m.6207_7	1194	157.14	PREDICTED: uncharacterized protein LOC102579567 isoform X1 [Solanum tuberosum]
m.6321_7	333	156.77	-
m.105241_7	1056	156.68	jasmonic acid 2 [Solanum lycopersicum]
m.105198_7	1527	156.51	PREDICTED: putative amidase C869.01-like [Solanum tuberosum]
m.105578_7	555	156.39	PREDICTED: uncharacterized protein LOC102597318 [Solanum tuberosum]
m.46294_7	534	156.38	PREDICTED: uncharacterized protein LOC101261075 [Solanum lycopersicum]
m.105167_7	1155	156.3	PREDICTED: methionine aminopeptidase 1B, chloroplastic-like [Solanum tuberosum]
m.105333_7	357	156.18	alpha-1,4-glucan-protein synthase [UDP-forming] 2 [Solanum tuberosum]
m.104970_7	573	156.15	PREDICTED: uncharacterized protein LOC102583567 [Solanum tuberosum]
m.105252_7	843	156.08	IDS4-like protein [Solanum lycopersicum]
m.105137_7	570	156.03	PREDICTED: dirigent protein 19-like [Solanum tuberosum]
m.68706_7	1080	155.97	sinapyl alcohol dehydrogenase-like 3 [Nicotiana tabacum]
m.68703_7	1080	155.97	sinapyl alcohol dehydrogenase-like 3 [Nicotiana tabacum]
m.105172_7	1653	155.88	cinnamoyl-CoA hydratase-dehydrogenase [Petunia x hybrida]
m.102253_7	3921	155.84	retrotransposon protein, putative, Ty1-copia sub-class [Oryza sativa Japonica Group]
m.42384_7	699	155.77	PREDICTED: protein CWC15 homolog A-like [Solanum tuberosum]
m.8595_7	1593	155.69	PREDICTED: coatomer subunit delta-like isoform X1 [Solanum tuberosum]
m.105374_7	1056	155.69	PREDICTED: sec-independent protein translocase protein TATC, chloroplastic-like [Solanum tuberosum]
m.105296_7	963	155.62	cysteine protease CP6 [Nicotiana tabacum]
m.105242_7	1608	155.59	PREDICTED: translation initiation factor IF-2, chloroplastic-like [Solanum lycopersicum]
m.6312_7	381	155.5	PREDICTED: uncharacterized protein LOC101268528 [Solanum lycopersicum]
m.37181_7	300	155.3	PREDICTED: probable U6 snRNA-associated Sm-like protein LSm7-like isoform 2 [Solanum lycopersicum]
m.14007_7	744	155.06	RecName: Full=Ras-related protein RHN1
m.29768_7	651	154.94	RabE1 [Nicotiana benthamiana]
m.30366_7	1974	154.94	PREDICTED: transmembrane 9 superfamily member 4-like [Solanum lycopersicum]
m.34117_7	2139	154.89	phenylalanine ammonia-lyase 1 [Nicotiana attenuata]
m.81432_7	411	154.84	PREDICTED: HVA22-like protein e-like [Solanum lycopersicum]
m.105357_7	1182	154.79	stearoyl-acyl carrier protein desaturase C [Nicotiana benthamiana]
m.105250_7	648	154.57	PREDICTED: ras-related protein RABA2a-like [Solanum tuberosum]
m.105206_7	585	154.22	PREDICTED: uncharacterized protein LOC102594389 [Solanum tuberosum]
m.105113_7	1470	154.02	PREDICTED: ammonium transporter 3 member 1-like [Solanum lycopersicum]
m.7564_7	897	153.96	PREDICTED: adenylate kinase 2, chloroplastic-like [Solanum tuberosum]
m.45746_7	717	153.94	PREDICTED: 60S ribosomal protein L19-2-like [Solanum lycopersicum]
m.105213_7	669	153.69	PREDICTED: uncharacterized protein LOC101258207 [Solanum lycopersicum]
m.105235_7	306	153.64	-
m.105232_7	1161	153.24	26S proteasome subunit RPN7 [Capsicum annuum]
m.30589_7	1083	153.15	PREDICTED: pto-interacting protein 1-like isoform 1 [Solanum lycopersicum]
m.105073_7	1785	153.1	PREDICTED: cleft lip and palate transmembrane protein 1 homolog isoform X2 [Solanum tuberosum]
m.30418_7	846	153.06	PREDICTED: floral homeotic protein APETALA 2-like [Solanum tuberosum]
m.13581_7	1248	152.85	PREDICTED: polyadenylate-binding protein RBP45-like [Solanum tuberosum]
m.105305_7	606	152.67	histone H1C [Nicotiana tabacum]
m.105314_7	597	152.63	PREDICTED: probable sugar phosphate/phosphate translocator At2g25520-like [Solanum tuberosum]
m.105375_7	1041	152.55	IAA9 protein [Nicotiana tabacum]
m.105581_7	381	152.51	PREDICTED: enolase-like [Solanum tuberosum]
m.104890_7	1272	152.21	PREDICTED: xylulose 5-phosphate/phosphate translocator, chloroplastic-like [Solanum tuberosum]
m.8901_7	1527	152.1	3-dehydroquinate dehydratase / shikimate dehydrogenase isoform 1 [Nicotiana tabacum]
m.105230_7	855	152.04	PREDICTED: homeobox-leucine zipper protein HAT5-like [Solanum tuberosum]
m.8621_7	402	151.89	PREDICTED: uncharacterized protein LOC102595919 isoform X2 [Solanum tuberosum]
m.9584_7	657	151.81	22 kDa polypeptide [Nicotiana tabacum]
m.105347_7	1413	151.75	PREDICTED: probable serine/threonine-protein kinase drkD-like [Solanum tuberosum]
m.79646_7	687	151.73	PREDICTED: subtilisin-like protease SDD1-like [Solanum tuberosum]
m.46296_7	1872	151.58	PREDICTED: phosphatidylinositol/phosphatidylcholine transfer protein SFH8-like isoform X2 [Solanum tuberosum]
m.104886_7	516	151.5	PREDICTED: putative vesicle-associated membrane protein 726-like [Solanum lycopersicum]
m.105297_7	723	151.42	PREDICTED: CBS domain-containing protein CBSX1, chloroplastic-like [Solanum tuberosum]
m.6389_7	1740	151.42	hypothetical protein MIMGU_mgv1a003473mg [Erythranthe guttata]
m.105070_7	1848	151.38	bromodomain-containing RNA-binding protein 2 [Nicotiana tabacum]
m.105237_7	495	151.14	PREDICTED: uncharacterized protein LOC102580875 [Solanum tuberosum]
m.77415_7	1743	151.04	JAR1-like protein [Nicotiana attenuata]
m.77418_7	1743	151.04	JAR1-like protein [Nicotiana attenuata]
m.77417_7	1743	151.04	JAR1-like protein [Nicotiana attenuata]
m.14181_7	1221	151	PREDICTED: ruBisCO large subunit-binding protein subunit alpha, chloroplastic-like [Solanum lycopersicum]
m.105336_7	951	150.84	PREDICTED: uncharacterized protein LOC102606317 [Solanum tuberosum]
m.6195_7	2040	150.52	PREDICTED: tricalbin-2-like [Solanum tuberosum]
m.19516_7	1485	150.38	PREDICTED: zinc finger protein JACKDAW-like [Solanum tuberosum]
m.105291_7	1089	149.76	PREDICTED: uncharacterized protein LOC102578961 [Solanum tuberosum]
m.46055_7	837	149.71	hypothetical protein JCGZ_03948 [Jatropha curcas]
m.9881_7	1149	149.52	PREDICTED: shaggy-related protein kinase eta-like [Solanum lycopersicum]
m.8835_7	342	149.49	hypothetical protein MIMGU_mgv1a016639mg [Erythranthe guttata]
m.6160_7	1629	149.42	RecName: Full=4-coumarate--CoA ligase 2; Short=4CL 2; AltName: Full=4-coumaroyl-CoA synthase 2
m.46448_7	1563	149.37	RecName: Full=Phospho-2-dehydro-3-deoxyheptonate aldolase 1, chloroplastic; AltName: Full=3-deoxy-D-arabino-heptulosonate 7-phosphate synthase 1; AltName: Full=DAHP synthase 1; AltName: Full=Phospho-2-keto-3-deoxyheptonate aldolase 1; Flags: Precursor
m.79644_7	2232	149.24	PREDICTED: subtilisin-like protease-like [Solanum tuberosum]
m.105108_7	2358	149.14	CLC-Nt2 protein [Nicotiana tabacum]
m.105373_7	790	149.13	PREDICTED: delta-1-pyrroline-5-carboxylate synthase-like [Solanum tuberosum]
m.96413_7	384	149.12	putative glycosyltransferase [Lycium barbarum]
m.6307_7	688	149.09	PREDICTED: dynamin-related protein 5A-like [Solanum lycopersicum]
m.25587_7	1857	148.73	endo-1,4-beta-glucanase [Solanum lycopersicum]
m.105125_7	559	148.4	14-3-3 protein [Nicotiana tabacum]
m.105393_7	681	148.39	PREDICTED: glutathione transferase GST 23-like [Solanum lycopersicum]
m.105221_7	717	148.3	PREDICTED: psbQ-like protein 2, chloroplastic-like [Solanum tuberosum]
m.105691_7	330	148.28	PREDICTED: phenylalanine--tRNA ligase, chloroplastic/mitochondrial-like [Solanum tuberosum]
m.15439_7	333	148.11	-
m.105288_7	828	147.9	PREDICTED: uncharacterized protein LOC102586280 [Solanum tuberosum]
m.16759_7	594	147.87	PREDICTED: 3-oxoacyl-[acyl-carrier-protein] reductase, chloroplastic-like [Solanum tuberosum]
m.105494_7	357	147.78	glutamine synthetase GS56 [Nicotiana attenuata]
m.23759_7	708	147.73	PREDICTED: serine/threonine-protein kinase HT1-like [Solanum lycopersicum]
m.16144_7	1647	147.62	calcium-dependent protein kinase [Nicotiana tabacum]
m.38947_7	780	147.51	PREDICTED: translocon-associated protein subunit alpha-like [Solanum tuberosum]
m.9939_7	738	147.49	PREDICTED: proactivator polypeptide-like isoform X1 [Solanum tuberosum]
m.105106_7	2322	147.42	PREDICTED: uncharacterized protein RSN1-like isoform 1 [Solanum lycopersicum]
m.105217_7	801	147.29	PREDICTED: reticulon-like protein B1-like [Solanum tuberosum]
m.6117_7	1065	147.25	PREDICTED: serine/threonine-protein kinase SRK2I-like [Solanum lycopersicum]
m.105000_7	559	147.2	PREDICTED: ATP-dependent Clp protease proteolytic subunit 3, chloroplastic-like [Solanum tuberosum]
m.6265_7	1986	147.15	PREDICTED: uncharacterized protein LOC102602377 [Solanum tuberosum]
m.105352_7	1464	147.13	PREDICTED: eukaryotic translation initiation factor 3 subunit E-like [Solanum lycopersicum]
m.36927_7	957	146.99	PREDICTED: triosephosphate isomerase, chloroplastic-like [Solanum lycopersicum]
m.105229_7	618	146.63	PREDICTED: CBS domain-containing protein CBSX3, mitochondrial-like [Solanum tuberosum]
m.105607_7	306	146.62	s-adenosylmethionine synthase 1, partial [Genlisea aurea]
m.5965_7	1293	146.48	PREDICTED: tRNA-dihydrouridine(20a/20b) synthase [NAD(P)+]-like [Solanum tuberosum]
m.105417_7	447	146.47	-
m.105259_7	1086	146.3	SnRK2 calcium sensor [Nicotiana plumbaginifolia]
m.105165_7	357	146.3	Ran binding protein [Nicotiana benthamiana]
m.105339_7	798	146.3	PREDICTED: chlorophyll a-b binding protein P4, chloroplastic-like [Solanum tuberosum]
m.46766_7	1008	146.27	PREDICTED: alpha-soluble NSF attachment protein-like isoform 2 [Solanum lycopersicum]
m.46570_7	516	146.26	RecName: Full=1-aminocyclopropane-1-carboxylate oxidase; Short=ACC oxidase; AltName: Full=Ethylene-forming enzyme; Short=EFE
m.105451_7	1527	146.15	RecName: Full=Pyruvate kinase, cytosolic isozyme; Short=PK [Nicotiana tabacum]
m.105025_7	300	146.05	-
m.105144_7	1215	145.94	acyl-carrier-protein S-malonyltransferase [Nicotiana tabacum]
m.4188_7	1608	145.67	RecName: Full=Probable monogalactosyldiacylglycerol synthase, chloroplastic; Short=NtMGD1; AltName: Full=MGDG synthase type A; Flags: Precursor
m.82162_7	2271	145.65	PREDICTED: uncharacterized aarF domain-containing protein kinase At1g79600, chloroplastic-like isoform X1 [Solanum tuberosum]
m.46443_7	1605	145.26	PREDICTED: uncharacterized LOC102577618 [Solanum tuberosum]
m.41574_7	441	145.16	orf [Nicotiana tabacum]
m.8925_7	657	144.83	PREDICTED: vacuolar protein sorting-associated protein 32 homolog 2-like [Cucumis sativus]
m.6145_7	1182	144.81	PREDICTED: uncharacterized protein LOC102601990 [Solanum tuberosum]
m.93982_7	1869	144.79	PREDICTED: probably inactive leucine-rich repeat receptor-like protein kinase At5g48380-like [Solanum tuberosum]
m.6336_7	1485	144.7	PREDICTED: 3-oxoacyl-[acyl-carrier-protein] synthase II, chloroplastic-like [Solanum tuberosum]
m.12419_7	552	144.66	NEDD8-conjugating enzyme Ubc12-like [Solanum tuberosum]
m.12417_7	552	144.66	NEDD8-conjugating enzyme Ubc12-like [Solanum tuberosum]
m.12418_7	552	144.66	NEDD8-conjugating enzyme Ubc12-like [Solanum tuberosum]
m.37619_7	795	144.55	RecName: Full=Phosphoglycerate kinase, cytosolic [Nicotiana tabacum]
m.105362_7	702	144.53	basic helix-loop-helix protein [Nicotiana tabacum]
m.105284_7	603	144.49	ras-related GTP-binding protein [Nicotiana tabacum]
m.105246_7	1365	144.42	PREDICTED: acetyl-CoA-benzylalcohol acetyltransferase-like isoform X2 [Solanum tuberosum]
m.105392_7	2061	144.39	PREDICTED: NADPH--cytochrome P450 reductase-like [Solanum tuberosum]
m.13961_7	666	144.26	hypothetical protein SORBIDRAFT_06g004770 [Sorghum bicolor]
m.34853_7	2343	144.2	C1C-Nt1 [Nicotiana tabacum]
m.8575_7	1260	143.9	PREDICTED: uncharacterized protein LOC102599885 [Solanum tuberosum]
m.105387_7	1590	143.83	PREDICTED: probable mitochondrial-processing peptidase subunit beta-like [Solanum tuberosum]
m.8859_7	1350	143.83	PREDICTED: heterogeneous nuclear ribonucleoprotein A3-like [Solanum tuberosum]
m.105267_7	762	143.78	PREDICTED: stem-specific protein TSJT1-like [Solanum tuberosum]
m.105218_7	855	143.75	PREDICTED: beta-carotene isomerase D27, chloroplastic-like [Solanum tuberosum]
m.36349_7	669	143.73	NtRab11D [Nicotiana tabacum]
m.4818_7	528	143.65	2Fe-2S ferredoxin-like superfamily protein [Theobroma cacao]
m.105181_7	3138	143.55	PREDICTED: uncharacterized protein LOC102602783 [Solanum tuberosum]
m.67532_7	858	143.3	PREDICTED: hypersensitive-induced response protein 1-like isoform X1 [Solanum tuberosum]
m.4901_7	741	143.26	PREDICTED: ER membrane protein complex subunit 7 homolog [Solanum tuberosum]
m.105273_7	1272	143.11	PREDICTED: uncharacterized protein LOC102582708 [Solanum tuberosum]
m.105320_7	672	143.05	PREDICTED: 4-coumarate--CoA ligase-like 9-like [Solanum lycopersicum]
m.75658_7	453	142.73	hypothetical protein CARUB_v10002009mg [Capsella rubella]
m.4959_7	651	142.61	PREDICTED: nifU-like protein 1, chloroplastic-like [Solanum tuberosum]
m.11010_7	1305	142.56	PREDICTED: vacuolar protein sorting-associated protein 4-like [Solanum tuberosum]
m.105345_7	828	142.54	PREDICTED: uncharacterized protein LOC102586832 [Solanum tuberosum]
m.9940_7	717	142.54	PREDICTED: uncharacterized protein LOC102600963 isoform X1 [Solanum tuberosum]
m.8319_7	642	142.38	PREDICTED: protein TWIN LOV 1-like [Solanum tuberosum]
m.105150_7	1068	142.38	PREDICTED: 3-methyl-2-oxobutanoate hydroxymethyltransferase-like [Solanum lycopersicum]
m.105367_7	768	142.31	PREDICTED: ribonuclease P protein subunit p25-like protein-like [Solanum lycopersicum]
m.61450_7	474	142.03	ORF; able to induce HR-like lesions [Nicotiana tabacum]
m.61451_7	474	142.03	ORF; able to induce HR-like lesions [Nicotiana tabacum]
m.105359_7	600	142.02	Sec14 like protein [Nicotiana tabacum]
m.14479_7	1317	141.93	PREDICTED: eukaryotic peptide chain release factor subunit 1-3-like isoform X1 [Solanum tuberosum]
m.6352_7	1476	141.7	PREDICTED: acetylornithine aminotransferase, mitochondrial-like [Solanum tuberosum]
m.105287_7	585	141.64	PREDICTED: auxin-responsive protein IAA3-like [Solanum tuberosum]
m.28392_7	819	141.49	PREDICTED: uncharacterized protein LOC100251255 [Vitis vinifera]
m.8882_7	540	141.42	PREDICTED: ubiquitin-conjugating enzyme E2 28-like [Solanum tuberosum]
m.5081_7	498	141.36	PREDICTED: uncharacterized protein LOC102605586 isoform X3 [Solanum tuberosum]
m.4852_7	375	141.22	histone H2A family protein [Populus trichocarpa]
m.105159_7	894	141.22	PREDICTED: peroxisomal 2,4-dienoyl-CoA reductase-like [Solanum lycopersicum]
m.105261_7	393	140.93	RecName: Full=Nucleosome assembly protein 1;2; Short=NtNAP1;2; AltName: Full=Nucleosome assembly protein 1-like 2; Short=NtNAP1_L2; Flags: Precursor
m.105188_7	717	140.54	PREDICTED: thylakoid lumenal 17.4 kDa protein, chloroplastic-like [Solanum tuberosum]
m.14323_7	501	140.46	PREDICTED: uncharacterized protein LOC102601639 [Solanum tuberosum]
m.105499_7	321	140.33	RecName: Full=Flower-specific defensin; AltName: Full=NaD1; Flags: Precursor [Nicotiana alata]
m.105168_7	690	140.3	PREDICTED: probable polyamine oxidase 2-like [Solanum lycopersicum]
m.28846_7	1125	140.28	PREDICTED: ethylene-responsive transcription factor RAP2-12-like [Solanum tuberosum]
m.28852_7	1125	140.28	PREDICTED: ethylene-responsive transcription factor RAP2-12-like [Solanum tuberosum]
m.23107_7	939	140.13	PREDICTED: transcription initiation factor IIB-2-like [Solanum tuberosum]
m.105405_7	561	139.99	PREDICTED: trafficking protein particle complex subunit 3-like [Solanum tuberosum]
m.37256_7	1416	139.85	PREDICTED: casein kinase I isoform delta-like [Solanum tuberosum]
m.34112_7	1266	139.71	succinyl CoA ligase beta subunit-like protein [Solanum tuberosum]
m.7307_7	1245	139.62	unnamed protein product [Vitis vinifera]
m.105349_7	1341	139.38	PREDICTED: uncharacterized protein LOC101247450 [Solanum lycopersicum]
m.8780_7	1119	139.15	PREDICTED: probable protein arginine N-methyltransferase 1-like [Solanum tuberosum]
m.66987_7	1122	139.14	gamma-tocopherol methyltransferase [Solanum tuberosum]
m.28841_7	1200	139	callus-expressing factor [Nicotiana tabacum]
m.28848_7	1200	139	callus-expressing factor [Nicotiana tabacum]
m.6749_7	1539	138.94	cytochrome P450-dependent fatty acid hydroxylase [Nicotiana tabacum]
m.105572_7	669	138.92	PREDICTED: uncharacterized protein LOC102598426 [Solanum tuberosum]
m.22977_7	1803	138.91	PREDICTED: two-component response regulator-like APRR5-like [Solanum tuberosum]
m.5025_7	2703	138.73	TMV-associated RING finger protein [Nicotiana tabacum]
m.10063_7	669	138.62	PREDICTED: uncharacterized protein LOC102593019 [Solanum tuberosum]
m.105631_7	507	138.53	RecName: Full=Luminal-binding protein 8; Short=BiP 8; AltName: Full=78 kDa glucose-regulated protein homolog 8; Short=GRP-78-8, partial [Nicotiana tabacum]
m.65604_7	1404	138.47	PREDICTED: 3-ketoacyl-CoA synthase 3-like [Solanum lycopersicum]
m.11948_7	525	138.43	NtEIG-E80 [Nicotiana tabacum]
m.105151_7	870	138.36	glutamine synthetase GS56 [Nicotiana attenuata]
m.8896_7	4893	138.29	myosin XI-F [Nicotiana benthamiana]
m.105156_7	2826	138.26	PREDICTED: alpha-amylase 3, chloroplastic-like [Solanum tuberosum]
m.105526_7	882	138.14	calcium homeostasis regulator CHoR1 [Solanum tuberosum]
m.34911_7	303	138.13	stress-induced protein 8 [Capsicum annuum]
m.34910_7	303	138.13	stress-induced protein 8 [Capsicum annuum]
m.42052_7	822	138.11	PREDICTED: syntaxin-22-like [Solanum lycopersicum]
m.105319_7	1911	138.06	PREDICTED: uncharacterized protein L728-like [Solanum lycopersicum]
m.105189_7	2139	138.03	PREDICTED: translation factor GUF1 homolog, chloroplastic-like [Solanum tuberosum]
m.25073_7	537	138.01	DSK2 [Nicotiana tabacum]
m.105386_7	1254	137.83	PREDICTED: uncharacterized protein LOC102596661 [Solanum tuberosum]
m.105462_7	666	137.73	PREDICTED: peptidyl-prolyl cis-trans isomerase FKBP13, chloroplastic-like isoform 1 [Solanum lycopersicum]
m.105597_7	1845	137.71	granule-bound starch synthase 1 [Nicotiana tabacum]
m.105240_7	804	137.64	PREDICTED: translation initiation factor IF-3-like [Solanum lycopersicum]
m.38949_7	777	137.55	PREDICTED: translocon-associated protein subunit alpha-like [Solanum lycopersicum]
m.6090_7	561	137.55	PREDICTED: uncharacterized protein LOC102581714 [Solanum tuberosum]
m.6295_7	981	137.46	secretory peroxidase [Nicotiana tabacum]
m.4846_7	438	137.4	PREDICTED: actin-depolymerizing factor-like [Solanum lycopersicum]
m.31307_7	1638	137.36	PREDICTED: uncharacterized LOC102577701 isoform X1 [Solanum tuberosum]
m.6351_7	645	137.26	putative lesion-inducing protein [Capsicum annuum]
m.105528_7	1215	136.65	PREDICTED: patatin-3-Kuras 1-like [Solanum tuberosum]
m.31776_7	3660	136.49	PREDICTED: coatomer subunit alpha-1-like [Solanum tuberosum]
m.104811_7	387	136.36	PREDICTED: NHP2-like protein 1-like [Solanum lycopersicum]
m.22833_7	348	136.35	hypothetical protein PHAVU_003G1919001g [Phaseolus vulgaris]
m.8801_7	411	136.29	cytochrome b5 [Nicotiana tabacum]
m.105429_7	351	136.12	homolog of defender against apoptotic death 1 homolog [Nicotiana suaveolens x Nicotiana tabacum]
m.105239_7	1425	136.11	PREDICTED: probable ADP-ribosylation factor GTPase-activating protein AGD5-like [Solanum tuberosum]
m.105423_7	621	136.1	proline-rich protein [Nicotiana glauca]
m.5131_7	591	136.02	PREDICTED: uncharacterized protein LOC101258885 [Solanum lycopersicum]
m.31767_7	2514	135.87	potassium channel [Nicotiana paniculata]
m.8598_7	690	135.87	NADH dehydrogenase [ubiquinone] iron-sulfur protein 8, mitochondrial-like [Solanum tuberosum]
m.105553_7	593	135.84	PREDICTED: probable sugar phosphate/phosphate translocator At2g25520-like [Solanum lycopersicum]
m.6159_7	948	135.76	PREDICTED: transcription factor SPATULA-like [Solanum tuberosum]
m.105193_7	1491	135.73	PREDICTED: serine carboxypeptidase-like 26-like [Solanum tuberosum]
m.4978_7	1710	135.68	PREDICTED: methylcrotonoyl-CoA carboxylase beta chain, mitochondrial-like [Solanum tuberosum]
m.105431_7	1554	135.62	PREDICTED: FRIGIDA-like protein 4a-like [Solanum tuberosum]
m.105454_7	831	135.53	starch branching enzyme II [Solanum tuberosum]
m.46777_7	312	135.36	hypothetical protein ZEAMMB73_313798 [Zea mays]
m.105659_7	372	135.35	PREDICTED: UPF0426 protein At1g28150, chloroplastic-like [Solanum lycopersicum]
m.24010_7	318	135.34	aquaporin [Nicotiana tabacum]
m.105448_7	1041	135.23	PREDICTED: uncharacterized protein LOC103432448 [Malus x domestica]
m.105836_7	354	135.02	At2g22125 [Arabidopsis thaliana]
m.105407_7	520	134.94	PREDICTED: 2-oxoglutarate dehydrogenase, mitochondrial-like [Solanum lycopersicum]
m.105050_7	1395	134.61	PREDICTED: probable ADP-ribosylation factor GTPase-activating protein AGD6 isoform X1 [Solanum tuberosum]
m.105384_7	804	134.54	PREDICTED: uncharacterized protein LOC101248341 [Solanum lycopersicum]
m.9518_7	330	134.52	PREDICTED: uncharacterized protein LOC102599815 [Solanum tuberosum]
m.105479_7	534	134.4	PREDICTED: uncharacterized protein LOC101251683 isoform 2 [Solanum lycopersicum]
m.10827_7	2223	134.33	PREDICTED: cullin-1-like [Solanum tuberosum]
m.85041_7	2940	134.33	PREDICTED: M1 family aminopeptidase-like isoform X2 [Solanum tuberosum]
m.96641_7	342	134.3	PREDICTED: protein translation factor SUI1 homolog isoform 1 [Solanum lycopersicum]
m.96642_7	342	134.3	PREDICTED: protein translation factor SUI1 homolog isoform 1 [Solanum lycopersicum]
m.96640_7	342	134.3	PREDICTED: protein translation factor SUI1 homolog isoform 1 [Solanum lycopersicum]
m.96644_7	342	134.3	PREDICTED: protein translation factor SUI1 homolog isoform 1 [Solanum lycopersicum]
m.96639_7	342	134.3	PREDICTED: protein translation factor SUI1 homolog isoform 1 [Solanum lycopersicum]
m.96643_7	342	134.3	PREDICTED: protein translation factor SUI1 homolog isoform 1 [Solanum lycopersicum]
m.96638_7	342	134.3	PREDICTED: protein translation factor SUI1 homolog isoform 1 [Solanum lycopersicum]
m.105489_7	774	134.22	PREDICTED: NADH dehydrogenase [ubiquinone] flavoprotein 2, mitochondrial-like [Solanum tuberosum]
m.105360_7	825	134.02	PREDICTED: ATP-dependent Clp protease proteolytic subunit 6, chloroplastic-like [Solanum tuberosum]
m.104859_7	1002	133.97	PREDICTED: uncharacterized protein LOC102584063 [Solanum tuberosum]
m.105299_7	1938	133.96	PREDICTED: mitochondrial Rho GTPase 1-like isoform X1 [Solanum tuberosum]
m.105743_7	306	133.87	Ran binding protein [Nicotiana benthamiana]
m.105285_7	582	133.81	PREDICTED: peroxiredoxin-2F, mitochondrial-like [Solanum tuberosum]
m.39186_7	1287	133.78	PREDICTED: DEAD-box ATP-dependent RNA helicase 15-like isoform X1 [Solanum tuberosum]
m.62873_7	450	133.67	PREDICTED: calmodulin-related protein isoform 4 [Vitis vinifera]
m.62870_7	450	133.67	PREDICTED: calmodulin-related protein isoform 4 [Vitis vinifera]
m.62876_7	450	133.67	PREDICTED: calmodulin-related protein isoform 4 [Vitis vinifera]
m.105744_7	302	133.66	PREDICTED: dihydrolipoyllysine-residue succinyltransferase component of 2-oxoglutarate dehydrogenase complex 1, mitochondrial-like [Solanum tuberosum]
m.106159_7	312	133.54	PREDICTED: signal recognition particle 9 kDa protein-like [Solanum lycopersicum]
m.105432_7	1077	133.52	ERF transcription factor 8 [Nicotiana tabacum]
m.104999_7	576	133.51	PREDICTED: probable signal peptidase complex subunit 2-like [Solanum tuberosum]
m.105490_7	637	133.49	PREDICTED: uncharacterized protein LOC102593509 [Solanum tuberosum]
m.105408_7	816	133.47	PREDICTED: probable strigolactone esterase D14-like [Solanum tuberosum]
m.105609_7	459	133.43	PREDICTED: uncharacterized protein At4g28440-like [Solanum tuberosum]
m.105552_7	906	133.39	PREDICTED: uncharacterized protein ycf23-like [Solanum tuberosum]
m.45822_7	1467	133.35	RecName: Full=Probable 26S proteasome non-ATPase regulatory subunit 3; Short=26S proteasome subunit S3; AltName: Full=26S proteasome regulatory subunit RPN3; AltName: Full=Nuclear antigen 21D7
m.8658_7	1224	133.3	alpha-amylase [Solanum tuberosum]
m.105669_7	618	133.28	RecName: Full=Magnesium-chelatase subunit ChlD, chloroplastic; Short=Mg-chelatase subunit D; AltName: Full=Mg-protoporphyrin IX chelatase subunit ChlD; Flags: Precursor
m.10096_7	363	132.73	RecName: Full=60S ribosomal protein L34
m.105419_7	1224	132.7	PREDICTED: BAG family molecular chaperone regulator 7-like [Solanum tuberosum]
m.6220_7	1734	132.69	PREDICTED: uncharacterized protein LOC102589617 isoform X1 [Solanum tuberosum]
m.105293_7	1611	132.59	PREDICTED: aspartate--tRNA ligase, cytoplasmic-like [Solanum tuberosum]
m.105544_7	750	132.58	PREDICTED: viral IAP-associated factor homolog [Solanum lycopersicum]
m.105316_7	1821	132.23	nitrite reductase [Nicotiana tabacum]
m.8910_7	1965	132.16	auxin efflux facilitator PIN4 [Nicotiana tabacum]
m.8741_7	507	132.07	PREDICTED: proliferation-associated protein 2G4-like [Solanum lycopersicum]
m.6873_7	1647	131.7	PREDICTED: NADPH-dependent thioredoxin reductase 3-like isoform 1 [Solanum lycopersicum]
m.10017_7	1431	131.59	PREDICTED: synaptotagmin-1-like [Solanum lycopersicum]
m.9906_7	492	131.59	PREDICTED: uncharacterized protein LOC102606038 [Solanum tuberosum]
m.105413_7	3084	131.57	PREDICTED: alanine--tRNA ligase-like [Solanum tuberosum]
m.8731_7	648	131.48	PREDICTED: MOB kinase activator-like 1-like [Solanum lycopersicum]
m.105153_7	1548	131.42	PREDICTED: protein IWS1 homolog [Solanum tuberosum]
m.105482_7	753	131.41	PREDICTED: uncharacterized protein LOC102581576 [Solanum tuberosum]
m.105169_7	2046	131.34	PREDICTED: putative endo-1,3(4)-beta-glucanase 2-like [Solanum tuberosum]
m.10085_7	1401	131.3	PREDICTED: glycerol-3-phosphate acyltransferase, chloroplastic-like [Solanum tuberosum]
m.10086_7	1401	131.3	PREDICTED: glycerol-3-phosphate acyltransferase, chloroplastic-like [Solanum tuberosum]
m.6340_7	1254	131.17	26S proteasome ATPase regulatory subunit 6 [Nicotiana tabacum]
m.105271_7	1821	131.15	PREDICTED: S-type anion channel SLAH3-like isoform 1 [Solanum lycopersicum]
m.90535_7	690	131.06	PREDICTED: eukaryotic translation initiation factor isoform 4G-1-like isoform X2 [Solanum tuberosum]
m.105457_7	732	131.05	PREDICTED: psbP-like protein 2, chloroplastic-like isoform X1 [Solanum tuberosum]
m.105555_7	2700	131.04	PREDICTED: beta-adaptin-like protein C-like [Solanum lycopersicum]
m.105477_7	1701	131.03	PREDICTED: galacturonosyltransferase 8-like [Solanum tuberosum]
m.105723_7	876	131.02	PREDICTED: coatomer subunit epsilon-1-like [Solanum tuberosum]
m.105641_7	639	130.79	PREDICTED: vacuolar protein sorting-associated protein 2 homolog 3-like isoform X1 [Solanum tuberosum]
m.25588_7	1653	130.63	endo-1,4-beta-glucanase [Solanum lycopersicum]
m.5957_7	1782	130.61	auxin response factor 1 [Solanum lycopersicum]
m.71511_7	1629	130.54	PREDICTED: V-type proton ATPase subunit B2-like isoform X1 [Solanum tuberosum]
m.105635_7	705	130.54	PREDICTED: phospholipid hydroperoxide glutathione peroxidase, chloroplastic-like isoform 2 [Solanum lycopersicum]
m.105573_7	468	130.49	PREDICTED: uncharacterized protein LOC101257299 [Solanum lycopersicum]
m.84165_7	2760	130.33	PREDICTED: putative late blight resistance protein homolog R1B-23-like [Solanum lycopersicum]
m.84163_7	2760	130.33	PREDICTED: putative late blight resistance protein homolog R1B-23-like [Solanum lycopersicum]
m.14372_7	1002	130.31	PREDICTED: myb family transcription factor APL-like isoform X1 [Solanum tuberosum]
m.105130_7	1257	130.17	PREDICTED: nucleolysin TIAR-like [Solanum tuberosum]
m.6108_7	2916	130.07	PREDICTED: uncharacterized protein LOC102578662 isoform X2 [Solanum tuberosum]
m.105315_7	1848	129.95	PREDICTED: glucose-6-phosphate isomerase 1, chloroplastic-like [Solanum tuberosum]
m.29457_7	1305	129.9	non-intrinsic ABC protein [Nicotiana benthamiana]
m.105610_7	1480	129.54	pheophorbide A oxygenase 2 [Nicotiana tabacum]
m.105661_7	696	129.39	PREDICTED: transmembrane ascorbate ferrireductase 1-like [Solanum tuberosum]
m.105177_7	1185	129.37	PREDICTED: uncharacterized protein LOC101253159 [Solanum lycopersicum]
m.105322_7	2448	129.34	PREDICTED: calcium-transporting ATPase 4, endoplasmic reticulum-type-like [Solanum tuberosum]
m.105602_7	612	129.22	chloroplast methionine sulfoxide reductase B2 precursor [Nicotiana tabacum]
m.22249_7	495	129.2	PREDICTED: uncharacterized protein LOC101256630 [Solanum lycopersicum]
m.105584_7	1008	128.98	PREDICTED: CBS domain-containing protein CBSX5-like [Solanum tuberosum]
m.3438_7	1680	128.95	PREDICTED: uncharacterized protein LOC102586166 [Solanum tuberosum]
m.3439_7	1680	128.95	PREDICTED: uncharacterized protein LOC102586166 [Solanum tuberosum]
m.104948_7	1896	128.9	plastidic ATP/ADP-transporter [Solanum tuberosum]
m.105463_7	963	128.56	PREDICTED: chaperone protein dnaJ 10-like [Solanum lycopersicum]
m.4796_7	795	128.19	PREDICTED: uncharacterized protein LOC102599124 [Solanum tuberosum]
m.105427_7	2682	128.15	PREDICTED: uncharacterized protein LOC102591066 isoform X1 [Solanum tuberosum]
m.105587_7	456	128.12	PREDICTED: transmembrane protein 256 homolog [Solanum lycopersicum]
m.105502_7	609	127.93	PREDICTED: pleckstrin homology domain-containing family A member 8-like [Solanum tuberosum]
m.5569_7	1140	127.69	alcohol dehydrogenase class III [Solanum lycopersicum]
m.4734_7	1206	127.68	PREDICTED: transmembrane 9 superfamily member 4-like [Solanum tuberosum]
m.105505_7	2922	127.66	PREDICTED: F-box protein At1g78280-like [Solanum tuberosum]
m.6236_7	2262	127.41	PREDICTED: cellulose synthase-like protein H1-like isoform X1 [Solanum tuberosum]
m.105594_7	783	127.36	PREDICTED: transmembrane 9 superfamily member 4-like isoform 1 [Solanum lycopersicum]
m.105541_7	1044	127.31	PREDICTED: uncharacterized methyltransferase At2g41040, chloroplastic-like [Solanum tuberosum]
m.105330_7	933	127.23	PREDICTED: uncharacterized protein LOC101253367 [Solanum lycopersicum]
m.5042_7	594	127.15	-
m.26945_7	498	127.05	PREDICTED: 60S ribosomal protein L14, mitochondrial-like [Solanum tuberosum]
m.4984_7	345	127.03	PREDICTED: uncharacterized protein LOC102589628 [Solanum tuberosum]
m.105355_7	1761	126.97	PREDICTED: uncharacterized protein LOC101267991 [Solanum lycopersicum]
m.26376_7	387	126.96	PREDICTED: programmed cell death protein 5-like [Vitis vinifera]
m.9381_7	1881	126.89	PREDICTED: T-complex protein 1 subunit gamma-like [Solanum lycopersicum]
m.56827_7	450	126.88	small nuclear ribonucleoprotein D2 [Populus trichocarpa]
m.105685_7	876	126.73	PREDICTED: probable caffeoyl-CoA O-methyltransferase At4g26220-like isoform 2 [Solanum lycopersicum]
m.105376_7	510	126.69	PREDICTED: ubiquitin-conjugating enzyme E2 7-like [Solanum lycopersicum]
m.105234_7	1659	126.67	putative sugar transporter [Nicotiana langsdorffii x Nicotiana sanderae]
m.9515_7	525	126.65	PREDICTED: S-adenosylmethionine decarboxylase proenzyme-like [Solanum tuberosum]
m.6310_7	1806	126.64	PREDICTED: uncharacterized protein LOC101268540 [Solanum lycopersicum]
m.24553_7	2046	126.58	cryptochrome 1 [Nicotiana sylvestris]
m.46800_7	795	126.52	PREDICTED: 40S ribosomal protein S4-like [Solanum lycopersicum]
m.99584_7	798	126.5	light harvesting chlorophyll a/b-binding protein [Nicotiana sylvestris]
m.99582_7	798	126.5	light harvesting chlorophyll a/b-binding protein [Nicotiana sylvestris]
m.6270_7	1341	126.44	PREDICTED: uncharacterized calcium-binding protein At1g02270-like isoform X1 [Solanum tuberosum]
m.6071_7	1035	126.36	X intrinsic protein [Nicotiana tabacum]
m.105618_7	1137	126.36	PREDICTED: uncharacterized protein LOC102581561 [Solanum tuberosum]
m.105421_7	927	126.32	starch branching enzyme II [Solanum tuberosum]
m.105363_7	369	126.32	PREDICTED: uncharacterized protein LOC102606336 [Solanum tuberosum]
m.8766_7	549	126.15	PREDICTED: cytochrome c oxidase subunit 6b-1-like [Solanum lycopersicum]
m.14719_7	2322	126.04	PREDICTED: transcriptional corepressor LEUNIG-like [Solanum tuberosum]
m.95693_7	1089	125.95	2-oxoglutarate-dependent dioxygenase [Solanum lycopersicum]
m.105426_7	492	125.89	PREDICTED: S-norcoclaurine synthase-like [Solanum tuberosum]
m.105514_7	1779	125.84	PREDICTED: H/ACA ribonucleoprotein complex subunit 4-like [Solanum lycopersicum]
m.105126_7	3699	125.63	putative multidrug resistance-associated protein [Capsicum chinense]
m.13965_7	384	125.62	PREDICTED: 40S ribosomal protein S8-like [Solanum tuberosum]
m.105308_7	7881	125.56	PREDICTED: translational activator GCN1-like [Solanum tuberosum]
m.4019_7	1362	125.53	PREDICTED: V-type proton ATPase subunit H-like isoform X1 [Solanum tuberosum]
m.4018_7	1362	125.53	PREDICTED: V-type proton ATPase subunit H-like isoform X1 [Solanum tuberosum]
m.105540_7	333	125.5	PREDICTED: fasciclin-like arabinogalactan protein 16-like [Solanum tuberosum]
m.105564_7	579	125.45	PREDICTED: protein FAM210B-like [Solanum tuberosum]
m.5149_7	675	125.33	PREDICTED: eukaryotic translation initiation factor 3 subunit J-A-like [Solanum tuberosum]
m.74370_7	471	125.21	hypothetical protein CARUB_v10021660mg, partial [Capsella rubella]
m.34647_7	1023	125.15	PREDICTED: fructose-1,6-bisphosphatase, cytosolic-like [Solanum lycopersicum]
m.4371_7	2040	125.14	PREDICTED: translation factor GUF1 homolog, chloroplastic-like [Solanum tuberosum]
m.4372_7	2040	125.14	PREDICTED: translation factor GUF1 homolog, chloroplastic-like [Solanum tuberosum]
m.4370_7	2040	125.14	PREDICTED: translation factor GUF1 homolog, chloroplastic-like [Solanum tuberosum]
m.61298_7	1269	125.13	PREDICTED: 2-oxoglutarate dehydrogenase, mitochondrial-like [Solanum lycopersicum]
m.86685_7	1242	124.95	RecName: Full=Eukaryotic initiation factor 4A-10; Short=eIF-4A-10; AltName: Full=ATP-dependent RNA helicase eIF4A-10
m.74367_7	408	124.91	hypothetical protein CARUB_v10021660mg, partial [Capsella rubella]
m.74371_7	408	124.91	hypothetical protein CARUB_v10021660mg, partial [Capsella rubella]
m.105531_7	393	124.9	PREDICTED: uncharacterized protein LOC101260362 [Solanum lycopersicum]
m.6133_7	558	124.89	histone H1E [Nicotiana tabacum]
m.21138_7	1023	124.88	papain-like cysteine protease [Solanum demissum]
m.105410_7	1512	124.82	PREDICTED: glycine--tRNA ligase 1, mitochondrial-like [Solanum tuberosum]
m.80436_7	333	124.8	PREDICTED: serine/arginine-rich splicing factor 2-like isoform X2 [Solanum tuberosum]
m.90376_7	396	124.75	putative RNA binding protein [Nicotiana tabacum]
m.4942_7	735	124.62	dehydroascorbate reductase [Nicotiana tabacum]
m.105538_7	879	124.51	PREDICTED: uncharacterized protein LOC101252876 [Solanum lycopersicum]
m.105124_7	579	124.44	ribosomal protein [Petunia x hybrida]
m.4834_7	540	124.37	PREDICTED: vacuolar protein sorting-associated protein 25-like [Solanum tuberosum]
m.105176_7	1272	124.21	PREDICTED: protein ECERIFERUM 26-like [Solanum tuberosum]
m.105668_7	630	124.13	PREDICTED: zinc finger A20 and AN1 domain-containing stress-associated protein 8-like [Solanum tuberosum]
m.25385_7	1017	124.08	PREDICTED: uncharacterized protein LOC101268200 [Solanum lycopersicum]
m.105784_7	366	124.03	PREDICTED: RPM1-interacting protein 4-like isoform X2 [Solanum tuberosum]
m.51056_7	1047	124	hypothetical protein POPTR_0018s04900g [Populus trichocarpa]
m.29445_7	1086	123.99	GDP-D-mannose pyrophosphorylase [Nicotiana tabacum]
m.105371_7	3303	123.82	PREDICTED: calmodulin-binding transcription activator 3-like [Solanum tuberosum]
m.100910_7	1095	123.79	PREDICTED: plasminogen activator inhibitor 1 RNA-binding protein-like [Solanum tuberosum]
m.6395_7	1155	123.74	PREDICTED: 3-hydroxyisobutyryl-CoA hydrolase-like protein 5-like [Solanum lycopersicum]
m.105568_7	978	123.69	S-adenosyl-L-methionine Mg-protoporphyrin IX methyltranserase [Nicotiana tabacum]
m.6721_7	480	123.68	PREDICTED: non-specific lipid-transfer protein-like protein At5g64080-like isoform X2 [Solanum tuberosum]
m.105751_7	759	123.53	PREDICTED: uncharacterized protein LOC102585780 [Solanum tuberosum]
m.29447_7	1086	123.51	PREDICTED: mannose-1-phosphate guanylyltransferase 1-like isoform 1 [Solanum lycopersicum]
m.3828_7	2739	123.51	NADPH oxidase [Nicotiana tabacum]
m.105626_7	516	123.5	PREDICTED: probable plastid-lipid-associated protein 13, chloroplastic-like [Solanum tuberosum]
m.105740_7	1806	123.37	PREDICTED: NAD-dependent malic enzyme 59 kDa isoform, mitochondrial-like [Solanum tuberosum]
m.105468_7	1482	123.35	PREDICTED: cyclic dof factor 3-like [Solanum tuberosum]
m.89661_7	1335	123.23	RecName: Full=Polyadenylate-binding protein RBP45; Short=Poly(A)-binding protein RBP45; AltName: Full=RNA-binding protein 45; Short=NplRBP45
m.105458_7	672	123.19	amino acid transporter [Solanum tuberosum]
m.105473_7	1074	123.13	PREDICTED: ubiquitin-conjugating enzyme E2 32-like [Solanum lycopersicum]
m.6075_7	1344	123.05	PREDICTED: zinc finger protein CONSTANS-LIKE 16-like [Solanum tuberosum]
m.105491_7	1233	123.01	PREDICTED: shaggy-related protein kinase epsilon-like isoform X1 [Solanum tuberosum]
m.105575_7	735	122.9	PREDICTED: ribose-phosphate pyrophosphokinase 4-like [Solanum lycopersicum]
m.105772_7	804	122.81	PREDICTED: psbP domain-containing protein 6, chloroplastic-like isoform 1 [Solanum lycopersicum]
m.8715_7	630	122.77	PREDICTED: soluble inorganic pyrophosphatase-like [Solanum lycopersicum]
m.3831_7	780	122.77	PREDICTED: uncharacterized protein LOC101255642 [Solanum lycopersicum]
m.105677_7	333	122.71	PREDICTED: heat shock 70 kDa protein 15-like [Solanum lycopersicum]
m.46313_7	558	122.62	PREDICTED: calmodulin-like protein 1-like [Solanum tuberosum]
m.105435_7	720	122.51	PREDICTED: uncharacterized protein At1g47420, mitochondrial-like [Solanum tuberosum]
m.72774_7	672	122.5	PREDICTED: uncharacterized protein LOC102592989 [Solanum tuberosum]
m.77955_7	1458	122.5	PREDICTED: dihydrolipoyllysine-residue acetyltransferase component 2 of pyruvate dehydrogenase complex, mitochondrial-like [Solanum tuberosum]
m.6256_7	3597	122.45	PREDICTED: phosphoglucan, water dikinase, chloroplastic-like [Solanum lycopersicum]
m.7383_7	603	122.45	TATA-box-binding protein [Solanum tuberosum]
m.105495_7	360	122.3	autophagy 8a [Solanum lycopersicum]
m.105518_7	2991	122.24	PREDICTED: zinc-metallopeptidase, peroxisomal-like [Solanum tuberosum]
m.105455_7	582	122.21	GTP-binding protein SAR2-like [Solanum tuberosum]
m.105351_7	1050	122.2	WRKY transcription factor NtEIG-D48 [Nicotiana tabacum]
m.105497_7	1965	122.18	PREDICTED: lysine--tRNA ligase-like [Solanum lycopersicum]
m.4826_7	2046	122.16	PREDICTED: uncharacterized protein LOC101265359 [Solanum lycopersicum]
m.105517_7	684	122.12	PREDICTED: ethylene-responsive transcription factor ERF025-like [Solanum lycopersicum]
m.105476_7	825	122.12	PREDICTED: probable CCR4-associated factor 1 homolog 7-like [Solanum tuberosum]
m.105619_7	1935	122.07	PREDICTED: protein TIC 62, chloroplastic-like [Solanum tuberosum]
m.105343_7	381	122.03	-
m.105890_7	357	121.96	non-intrinsic ABC protein [Nicotiana benthamiana]
m.13840_7	1026	121.63	PREDICTED: UDP-galactose transporter 2-like [Solanum tuberosum]
m.32965_7	1527	121.53	PREDICTED: cytochrome P450 76A1-like [Solanum tuberosum]
m.105688_7	669	121.52	PREDICTED: vacuolar protein sorting-associated protein 24 homolog 1 isoform X1 [Glycine max]
m.105732_7	750	121.51	PREDICTED: clp protease-related protein At4g12060, chloroplastic-like [Solanum tuberosum]
m.105590_7	2436	121.49	PREDICTED: oligopeptidase A-like [Solanum lycopersicum]
m.7449_7	1059	121.34	PREDICTED: methionine aminopeptidase 1D, chloroplastic/mitochondrial-like [Solanum tuberosum]
m.29429_7	1527	121.25	PREDICTED: 3-isopropylmalate dehydratase-like [Solanum tuberosum]
m.45747_7	702	121.23	PREDICTED: 60S ribosomal protein L19-1-like [Solanum tuberosum]
m.105582_7	864	121.13	PREDICTED: uncharacterized protein LOC101243891 [Solanum lycopersicum]
m.105987_7	302	121.08	BEL1-related homeotic protein 11, partial [Solanum tuberosum]
m.49987_7	885	121.08	PREDICTED: random slug protein 5-like isoform X1 [Solanum tuberosum]
m.9350_7	1593	121.05	PREDICTED: dynamin-related protein 1E-like [Solanum tuberosum]
m.105508_7	534	121.02	PREDICTED: coatomer subunit zeta-2-like [Solanum tuberosum]
m.105548_7	1209	121	PREDICTED: probable ADP-ribosylation factor GTPase-activating protein AGD8-like [Solanum tuberosum]
m.62992_7	1452	120.99	PREDICTED: sugar transporter ERD6-like 7-like [Solanum tuberosum]
m.62982_7	1452	120.99	PREDICTED: sugar transporter ERD6-like 7-like [Solanum tuberosum]
m.62999_7	1452	120.99	PREDICTED: sugar transporter ERD6-like 7-like [Solanum tuberosum]
m.62980_7	1452	120.99	PREDICTED: sugar transporter ERD6-like 7-like [Solanum tuberosum]
m.62987_7	1452	120.99	PREDICTED: sugar transporter ERD6-like 7-like [Solanum tuberosum]
m.62993_7	1452	120.99	PREDICTED: sugar transporter ERD6-like 7-like [Solanum tuberosum]
m.105674_7	1620	120.87	PREDICTED: aspartic proteinase-like protein 1-like [Solanum lycopersicum]
m.9380_7	414	120.57	PREDICTED: titin-like [Solanum tuberosum]
m.6297_7	3006	120.49	PREDICTED: squamosa promoter-binding-like protein 1-like [Solanum tuberosum]
m.105440_7	555	120.42	PREDICTED: cyclin-B1-2-like [Solanum tuberosum]
m.105912_7	333	120.19	PREDICTED: uncharacterized protein LOC102592195 [Solanum tuberosum]
m.105752_7	567	120.17	PREDICTED: nucleolin-like [Solanum tuberosum]
m.105710_7	1536	120.13	citrate synthase [Nicotiana tabacum]
m.67533_7	858	120.01	PREDICTED: hypersensitive-induced response protein 1-like isoform X1 [Solanum tuberosum]
m.67531_7	858	120.01	PREDICTED: hypersensitive-induced response protein 1-like isoform X1 [Solanum tuberosum]
m.105642_7	1617	119.85	GMP synthase [Nicotiana tabacum]
m.87272_7	504	119.79	PREDICTED: probable ADP-ribosylation factor GTPase-activating protein AGD11-like [Solanum tuberosum]
m.87270_7	504	119.79	PREDICTED: probable ADP-ribosylation factor GTPase-activating protein AGD11-like [Solanum tuberosum]
m.105767_7	1632	119.68	PREDICTED: uncharacterized aarF domain-containing protein kinase At5g05200, chloroplastic-like [Solanum tuberosum]
m.9797_7	356	119.56	PREDICTED: spermidine synthase 1-like [Solanum lycopersicum]
m.105889_7	549	119.52	lipoxygenase [Nicotiana tabacum]
m.105017_7	1278	119.52	PREDICTED: probable pectate lyase 5-like [Solanum lycopersicum]
m.3794_7	1749	119.51	phytoene desaturase [Nicotiana attenuata]
m.3796_7	1749	119.51	phytoene desaturase [Nicotiana attenuata]
m.105377_7	2109	119.45	PREDICTED: uncharacterized aarF domain-containing protein kinase At1g79600, chloroplastic-like [Solanum tuberosum]
m.16237_7	2511	119.43	PREDICTED: phospholipase D alpha 1-like [Solanum lycopersicum]
m.105634_7	516	119.36	PREDICTED: dual specificity phosphatase Cdc25-like [Solanum tuberosum]
m.8849_7	1137	119.34	PREDICTED: transcription initiation factor TFIID subunit 15b-like isoform X2 [Solanum tuberosum]
m.22723_7	1914	119.29	hydroxy-methylglutaryl-coenzyme A reductase [Nicotiana tabacum]
m.105856_7	474	119.29	ubiquitin activating enzyme 2 [Nicotiana tabacum]
m.5810_7	516	119.29	abscisic acid and environmental stress-inducible protein TAS14 [Solanum lycopersicum]
m.6372_7	438	119.26	-
m.6371_7	1368	119.23	PREDICTED: uncharacterized protein LOC101253155 [Solanum lycopersicum]
m.3889_7	1188	119.14	PREDICTED: TOM1-like protein 2-like isoform X1 [Solanum tuberosum]
m.105640_7	2895	119.14	PREDICTED: phosphoenolpyruvate carboxylase-like [Solanum tuberosum]
m.3886_7	1188	119.14	PREDICTED: TOM1-like protein 2-like isoform X1 [Solanum tuberosum]
m.46335_7	2397	119.09	PREDICTED: endoplasmin homolog [Solanum tuberosum]
m.105488_7	1071	119.06	PREDICTED: epimerase family protein SDR39U1-like [Solanum tuberosum]
m.9886_7	381	118.92	PREDICTED: 60S ribosomal protein L23-like [Solanum tuberosum]
m.105867_7	402	118.85	voltage-dependent anion channel [Nicotiana tabacum]
m.105796_7	399	118.83	PREDICTED: huntingtin-interacting protein K-like [Solanum tuberosum]
m.7155_7	1245	118.7	PREDICTED: transcription factor bHLH130-like [Solanum lycopersicum]
m.105290_7	990	118.58	PREDICTED: ATP-citrate synthase alpha chain protein 3-like [Solanum lycopersicum]
m.105586_7	528	118.58	PREDICTED: 30S ribosomal protein 3, chloroplastic-like [Solanum tuberosum]
m.105521_7	3285	118.58	PREDICTED: filament-like plant protein 6-like [Solanum lycopersicum]
m.105654_7	471	118.56	PREDICTED: uncharacterized protein LOC102594211 [Solanum tuberosum]
m.22139_7	597	118.55	PREDICTED: protein LURP-one-related 4-like [Solanum lycopersicum]
m.68949_7	1242	118.48	PREDICTED: pyruvate dehydrogenase E1 component subunit beta-3, chloroplastic-like [Solanum tuberosum]
m.8592_7	384	118.4	PREDICTED: uncharacterized protein At2g34160-like [Solanum lycopersicum]
m.21156_7	1011	118.4	nuclease [Nicotiana tabacum]
m.105060_7	1617	118.36	PREDICTED: L-ascorbate oxidase homolog [Solanum tuberosum]
m.105461_7	342	118.21	PREDICTED: dynein light chain LC6, flagellar outer arm-like [Solanum lycopersicum]
m.21544_7	1407	118.21	RecName: Full=Oligouridylate-binding protein 1; Short=NpUBP1; AltName: Full=Polyuridylate-binding protein UBP1; Short=Poly(U)-binding protein UBP1
m.105734_7	642	118.08	PREDICTED: uncharacterized protein LOC102603529 [Solanum tuberosum]
m.105809_7	1965	118.07	PREDICTED: uncharacterized aarF domain-containing protein kinase At4g31390, chloroplastic-like [Solanum lycopersicum]
m.105650_7	609	118.07	PREDICTED: calcium-binding protein CML38-like [Solanum lycopersicum]
m.105700_7	927	117.93	PREDICTED: protein ASC1-like [Solanum tuberosum]
m.5041_7	795	117.81	PREDICTED: uncharacterized protein LOC101265212 [Solanum lycopersicum]
m.105780_7	1344	117.68	PREDICTED: serine--tRNA ligase-like [Solanum tuberosum]
m.105529_7	1377	117.52	PREDICTED: calmodulin-binding receptor-like cytoplasmic kinase 2-like isoform 1 [Solanum lycopersicum]
m.104106_7	894	117.51	PREDICTED: uncharacterized protein LOC102597642 [Solanum tuberosum]
m.46770_7	312	117.51	hypothetical protein ZEAMMB73_313798 [Zea mays]
m.46768_7	312	117.51	hypothetical protein ZEAMMB73_313798 [Zea mays]
m.4806_7	1122	117.17	chlorophyll synthase [Nicotiana tabacum]
m.105793_7	1323	117.14	PREDICTED: interferon-related developmental regulator 2-like [Solanum tuberosum]
m.5686_7	1230	116.95	PREDICTED: uncharacterized protein LOC102591511 [Solanum tuberosum]
m.105636_7	1581	116.61	PREDICTED: KH domain-containing protein At4g18375-like [Solanum tuberosum]
m.105821_7	828	116.57	PREDICTED: auxin-responsive protein IAA26-like [Solanum tuberosum]
m.105585_7	1056	116.56	PREDICTED: 2-alkenal reductase (NADP(+)-dependent)-like [Solanum tuberosum]
m.21783_7	2367	116.54	PREDICTED: far upstream element-binding protein 2-like [Solanum tuberosum]
m.105593_7	1287	116.49	PREDICTED: uncharacterized protein LOC102601873 [Solanum tuberosum]
m.105729_7	585	116.46	PREDICTED: rRNA-processing protein fcf2-like isoform 1 [Solanum lycopersicum]
m.105398_7	1812	116.39	PREDICTED: pyruvate decarboxylase 1-like [Solanum tuberosum]
m.105158_7	831	116.32	voltage-dependent anion channel [Nicotiana tabacum]
m.5537_7	1026	116.16	PREDICTED: RNA-binding protein Nova-2-like [Solanum lycopersicum]
m.105551_7	1719	116.11	PREDICTED: uncharacterized protein LOC102604240 [Solanum tuberosum]
m.105684_7	651	116.07	PREDICTED: somatic embryogenesis receptor kinase 1-like [Solanum tuberosum]
m.105864_7	1230	116	PREDICTED: probable protein phosphatase 2C 33-like [Solanum tuberosum]
m.105604_7	747	115.96	PREDICTED: LOW QUALITY PROTEIN: RWD domain-containing protein 1-like [Solanum tuberosum]
m.24510_7	1035	115.87	PREDICTED: cycloartenol-C-24-methyltransferase-like [Solanum lycopersicum]
m.105441_7	1974	115.83	PREDICTED: long chain acyl-CoA synthetase 4-like [Solanum lycopersicum]
m.105484_7	969	115.8	PREDICTED: CAX-interacting protein 4-like isoform X1 [Solanum tuberosum]
m.6299_7	1047	115.78	PREDICTED: myosin-9-like isoform X2 [Solanum tuberosum]
m.8589_7	951	115.76	PREDICTED: proteasome subunit beta type-5-like [Solanum lycopersicum]
m.11392_7	1365	115.67	PREDICTED: rubisco accumulation factor 1, chloroplastic-like [Solanum tuberosum]
m.9341_7	2172	115.66	PREDICTED: protein STRUBBELIG-RECEPTOR FAMILY 8-like [Solanum lycopersicum]
m.105973_7	345	115.62	glucose-regulated protein 78, partial [Solanum lycopersicum]
m.16077_7	1401	115.54	PREDICTED: casein kinase I isoform delta-like [Solanum tuberosum]
m.105795_7	573	115.5	ras-related protein RAB8-2 [Nicotiana tabacum]
m.105748_7	747	115.48	PREDICTED: reticulon-like protein B8-like [Solanum tuberosum]
m.105673_7	1248	115.46	PREDICTED: zinc finger protein 622-like [Solanum tuberosum]
m.29086_7	1596	115.31	PREDICTED: chlorophyllide a oxygenase, chloroplastic-like [Solanum tuberosum]
m.105702_7	1026	115.19	PREDICTED: vignain-like [Solanum tuberosum]
m.105681_7	1500	115.18	PREDICTED: flavonoid 3'-monooxygenase-like [Solanum tuberosum]
m.105853_7	786	115.1	PREDICTED: vesicle-associated protein 4-1-like [Solanum tuberosum]
m.4788_7	2307	115.1	subtilisin-like protease [Nicotiana tabacum]
m.5687_7	729	114.97	PREDICTED: uncharacterized protein LOC102605110 [Solanum tuberosum]
m.105534_7	1083	114.77	PREDICTED: probable sodium-coupled neutral amino acid transporter 6-like isoform X1 [Solanum tuberosum]
m.105861_7	726	114.76	PREDICTED: uncharacterized protein LOC102605612 [Solanum tuberosum]
m.13769_7	447	114.55	PREDICTED: ubiquitin-conjugating enzyme E2 28-like [Solanum lycopersicum]
m.16125_7	1704	114.43	calcium-dependent protein kinase 10 [Nicotiana tabacum]
m.46442_7	1773	114.24	RecName: Full=Phospho-2-dehydro-3-deoxyheptonate aldolase 1, chloroplastic; AltName: Full=3-deoxy-D-arabino-heptulosonate 7-phosphate synthase 1; AltName: Full=DAHP synthase 1; AltName: Full=Phospho-2-keto-3-deoxyheptonate aldolase 1; Flags: Precursor
m.14981_7	1914	114.12	PREDICTED: transmembrane protein 63B-like isoform X1 [Solanum tuberosum]
m.105727_7	1248	114.1	PREDICTED: fructose-1,6-bisphosphatase, chloroplastic-like [Solanum lycopersicum]
m.105621_7	5910	114.07	PREDICTED: uncharacterized protein LOC101244277 [Solanum lycopersicum]
m.19513_7	1677	114.07	PREDICTED: zinc finger protein MAGPIE-like isoform X1 [Solanum tuberosum]
m.105560_7	1170	113.99	PREDICTED: phosphoglycerate kinase, cytosolic-like [Cicer arietinum]
m.24882_7	426	113.98	PREDICTED: ras-related protein Rab7-like [Solanum lycopersicum]
m.105891_7	564	113.96	PREDICTED: uncharacterized protein LOC101250094 [Solanum lycopersicum]
m.105220_7	1707	113.94	PREDICTED: uncharacterized protein LOC101254392 [Solanum lycopersicum]
m.20493_7	364	113.94	PREDICTED: UPF0483 protein GA18864-like [Solanum tuberosum]
m.105211_7	552	113.9	-
m.105615_7	1971	113.87	PREDICTED: protein EXECUTER 1, chloroplastic-like [Solanum lycopersicum]
m.7410_7	1791	113.62	RecName: Full=Pyrophosphate--fructose 6-phosphate 1-phosphotransferase subunit beta; Short=PFP; AltName: Full=6-phosphofructokinase, pyrophosphate dependent; AltName: Full=PPi-PFK; AltName: Full=Pyrophosphate-dependent 6-phosphofructose-1-kinase [Solanum tuberosum]
m.105928_7	720	113.62	glutamate decarboxylase isozyme 3 [Nicotiana tabacum]
m.105509_7	1569	113.45	RecName: Full=Glutamate--cysteine ligase, chloroplastic; AltName: Full=Gamma-ECS; Short=GCS; AltName: Full=Gamma-glutamylcysteine synthetase; Flags: Precursor
m.105675_7	1701	113.39	PREDICTED: proline--tRNA ligase-like [Solanum tuberosum]
m.105418_7	1137	113.3	PREDICTED: uncharacterized oxidoreductase At1g06690, chloroplastic-like [Solanum tuberosum]
m.6109_7	1053	113.27	PREDICTED: uncharacterized protein LOC102582673 isoform X1 [Solanum tuberosum]
m.6639_7	2442	113.24	PREDICTED: U-box domain-containing protein 43-like [Solanum lycopersicum]
m.14391_7	1122	113.23	12-oxophytodienoate reductase 1 [Nicotiana tabacum]
m.106197_7	486	113.22	PREDICTED: uncharacterized protein LOC102587102 [Solanum tuberosum]
m.8812_7	3279	113.2	PREDICTED: ubiquitin-activating enzyme E1 1-like [Solanum tuberosum]
m.105845_7	1194	113.15	PREDICTED: uncharacterized protein LOC102583038 isoform X1 [Solanum tuberosum]
m.105415_7	411	113.11	bypass2 [Nicotiana benthamiana]
m.5523_7	690	113.1	nam-like protein 5 [Petunia x hybrida]
m.105381_7	1905	113.09	PREDICTED: formate--tetrahydrofolate ligase-like [Solanum tuberosum]
m.19073_7	1266	113.08	PREDICTED: uncharacterized protein LOC101256712 [Solanum lycopersicum]
m.32749_7	663	113.06	PREDICTED: uncharacterized protein LOC101249788 [Solanum lycopersicum]
m.9568_7	1077	113.06	PREDICTED: fructose-bisphosphate aldolase cytoplasmic isozyme-like [Solanum lycopersicum]
m.105503_7	1722	112.89	PREDICTED: phosphatidylinositol 4-kinase gamma 4-like [Solanum tuberosum]
m.105277_7	342	112.89	putative reversibly glycosylated polypeptide , 3'-partial [Oryza sativa Japonica Group]
m.9513_7	405	112.84	hypothetical protein PRUPE_ppa009447mg [Prunus persica]
m.3801_7	1464	112.76	ferrochelatase isoform I [Nicotiana tabacum]
m.3803_7	1464	112.76	ferrochelatase isoform I [Nicotiana tabacum]
m.90264_7	2046	112.7	PREDICTED: heat shock 70 kDa protein, mitochondrial-like [Solanum lycopersicum]
m.5066_7	936	112.69	PREDICTED: muscle M-line assembly protein unc-89-like [Solanum tuberosum]
m.105369_7	636	112.49	Uncharacterized protein TCM_002397 [Theobroma cacao]
m.3925_7	1510	112.49	DNA-binding protein [Nicotiana tabacum]
m.106066_7	618	112.46	PREDICTED: 60S ribosomal protein L18-2-like [Solanum tuberosum]
m.75975_7	3351	112.42	PREDICTED: importin-5-like [Solanum tuberosum]
m.9292_7	1449	112.38	PREDICTED: ubiquitin carboxyl-terminal hydrolase 6-like [Solanum tuberosum]
m.9401_7	1134	112.31	RecName: Full=Guanine nucleotide-binding protein subunit beta-1 [Nicotiana tabacum]
m.3785_7	777	112.29	PREDICTED: uncharacterized protein At3g49720-like [Solanum lycopersicum]
m.3786_7	777	112.29	PREDICTED: uncharacterized protein At3g49720-like [Solanum lycopersicum]
m.105908_7	648	112.27	PREDICTED: uncharacterized protein LOC102605286 [Solanum tuberosum]
m.105745_7	432	112.2	DNA-directed RNA polymerase IIa [Nicotiana tabacum]
m.82399_7	651	112.05	PREDICTED: polyadenylate-binding protein 2-A-like [Solanum tuberosum]
m.105008_7	435	112.02	PREDICTED: uncharacterized protein LOC101253482 [Solanum lycopersicum]
m.105270_7	3888	112.02	PREDICTED: ABC transporter B family member 21-like [Solanum tuberosum]
m.105721_7	1089	111.87	PREDICTED: uncharacterized protein LOC102579508 [Solanum tuberosum]
m.75978_7	3384	111.7	PREDICTED: importin-5-like [Solanum tuberosum]
m.9118_7	444	111.67	PREDICTED: ADP-ribosylation factor-like [Solanum tuberosum]
m.4025_7	427	111.48	PREDICTED: uncharacterized protein LOC101263232 [Solanum lycopersicum]
m.4026_7	427	111.48	PREDICTED: uncharacterized protein LOC101263232 [Solanum lycopersicum]
m.46635_7	1002	111.47	protein kinase CK2 alpha subunit [Nicotiana tabacum]
m.6317_7	843	111.45	protein kinase 2 beta chain [Nicotiana tabacum]
m.9338_7	966	111.39	pom30 [Solanum tuberosum]
m.81106_7	489	111.36	PREDICTED: receptor-like protein kinase FERONIA-like [Solanum tuberosum]
m.91092_7	1773	111.36	PREDICTED: arginine--tRNA ligase, cytoplasmic-like [Solanum lycopersicum]
m.81109_7	489	111.36	PREDICTED: receptor-like protein kinase FERONIA-like [Solanum tuberosum]
m.15210_7	321	111.36	PREDICTED: small ubiquitin-related modifier 1-like [Solanum lycopersicum]
m.8723_7	1161	111.31	PREDICTED: 26S proteasome non-ATPase regulatory subunit 13 homolog B-like [Solanum tuberosum]
m.9360_7	915	111.25	-
m.52994_7	3243	111.23	PREDICTED: leucine--tRNA ligase, cytoplasmic-like [Solanum tuberosum]
m.105697_7	792	111.22	PREDICTED: low molecular weight phosphotyrosine protein phosphatase-like [Solanum tuberosum]
m.9480_7	642	111.13	PREDICTED: transmembrane protein 205-like [Solanum lycopersicum]
m.105787_7	1140	111.11	PREDICTED: probable inactive shikimate kinase like 2, chloroplastic-like [Solanum tuberosum]
m.4989_7	1632	111.11	PREDICTED: uncharacterized protein LOC101251309 [Solanum lycopersicum]
m.105834_7	1257	111.08	PREDICTED: branched-chain-amino-acid aminotransferase 5, chloroplastic [Solanum tuberosum]
m.105808_7	1182	111.07	sulfite oxidase [Nicotiana benthamiana]
m.105924_7	1128	110.97	wound-induced protein kinase [Nicotiana attenuata]
m.105596_7	1581	110.92	hypothetical protein MIMGU_mgv1a005428mg [Erythranthe guttata]
m.105829_7	1398	110.9	PREDICTED: peptidyl-prolyl cis-trans isomerase CYP37, chloroplastic-like [Solanum tuberosum]
m.105895_7	885	110.85	PREDICTED: uncharacterized protein LOC102597734 [Solanum tuberosum]
m.9311_7	2037	110.77	RRB2 type-b response regulator [Nicotiana tabacum]
m.8722_7	920	110.77	PREDICTED: branched-chain-amino-acid aminotransferase 2, chloroplastic-like [Solanum tuberosum]
m.5393_7	975	110.74	RecName: Full=Lignin-forming anionic peroxidase; AltName: Full=TOPA; Flags: Precursor
m.105801_7	1950	110.68	PREDICTED: plastidial pyruvate kinase 2-like [Solanum lycopersicum]
m.105855_7	762	110.68	MAP3Ka [Nicotiana benthamiana]
m.4877_7	327	110.66	PREDICTED: uncharacterized protein LOC102588977 [Solanum tuberosum]
m.23446_7	1164	110.57	PREDICTED: probable protein phosphatase 2C 64-like [Solanum tuberosum]
m.105613_7	1599	110.48	PREDICTED: probable mitochondrial chaperone BCS1-A-like isoform 1 [Solanum lycopersicum]
m.9331_7	1782	110.4	PREDICTED: inactive poly [ADP-ribose] polymerase RCD1-like isoform X1 [Solanum tuberosum]
m.41319_7	1182	110.37	PREDICTED: BTB/POZ and TAZ domain-containing protein 2-like [Solanum lycopersicum]
m.105483_7	2001	110.36	PREDICTED: SNARE-interacting protein KEULE-like [Solanum tuberosum]
m.105804_7	1035	110.18	PREDICTED: uncharacterized protein LOC102603098 [Solanum tuberosum]
m.105625_7	1326	110.14	PREDICTED: hippocampus abundant transcript-like protein 1-like [Solanum tuberosum]
m.73560_7	2139	110.06	PREDICTED: uncharacterized protein LOC102599332 [Solanum tuberosum]
m.25508_7	1515	110.06	betaine aldehyde dehydrogenase [Lycium barbarum]
m.25507_7	1515	110.06	betaine aldehyde dehydrogenase [Lycium barbarum]
m.105450_7	1299	109.83	PREDICTED: 3-isopropylmalate dehydrogenase, chloroplastic-like [Solanum lycopersicum]
m.8955_7	360	109.75	PREDICTED: uncharacterized protein LOC101247619 [Solanum lycopersicum]
m.105511_7	1119	109.66	PREDICTED: strictosidine synthase 1-like [Solanum tuberosum]
m.14821_7	2184	109.54	PREDICTED: uncharacterized protein LOC101254880 [Solanum lycopersicum]
m.39184_7	1287	109.41	PREDICTED: DEAD-box ATP-dependent RNA helicase 15-like isoform X1 [Solanum tuberosum]
m.36648_7	1275	109.35	PREDICTED: probable peptide/nitrate transporter At5g62680-like [Solanum lycopersicum]
m.105764_7	771	109.29	PREDICTED: probable acetyltransferase NSI-like [Solanum tuberosum]
m.36776_7	501	109.26	PREDICTED: 60S ribosomal protein L12-like [Solanum lycopersicum]
m.36782_7	501	109.26	PREDICTED: 60S ribosomal protein L12-like [Solanum lycopersicum]
m.105222_7	513	109.23	bZIP transcription factor BZI-2 [Nicotiana tabacum]
m.14954_7	753	109.22	PREDICTED: uncharacterized protein LOC101244909 [Solanum lycopersicum]
m.4795_7	1440	109.07	PREDICTED: uncharacterized protein LOC102599124 [Solanum tuberosum]
m.105825_7	573	109	PREDICTED: uncharacterized protein LOC101257872 [Solanum lycopersicum]
m.105857_7	447	108.91	PREDICTED: serine hydroxymethyltransferase, mitochondrial-like [Solanum tuberosum]
m.19929_7	513	108.89	PREDICTED: DNA-directed RNA polymerases I, II, and III subunit rpabc3-like isoform 1 [Solanum lycopersicum]
m.106048_7	351	108.77	PREDICTED: MLP-like protein 34-like [Solanum lycopersicum]
m.5723_7	561	108.76	SKP1 [Nicotiana tabacum]
m.5722_7	561	108.76	SKP1 [Nicotiana tabacum]
m.105645_7	3534	108.69	PREDICTED: ubiquitin carboxyl-terminal hydrolase 17-like [Solanum tuberosum]
m.47849_7	996	108.64	SM10-1 [Nicotiana tabacum]
m.105537_7	390	108.63	PREDICTED: acyl carrier protein 2, mitochondrial-like [Solanum lycopersicum]
m.6208_7	855	108.61	PREDICTED: psbP domain-containing protein 3, chloroplastic-like [Solanum tuberosum]
m.105798_7	2588	108.54	PREDICTED: dentin sialophosphoprotein-like [Solanum tuberosum]
m.5625_7	447	108.47	PREDICTED: uncharacterized protein LOC102582349 [Solanum tuberosum]
m.106532_7	300	108.4	PREDICTED: arabinogalactan peptide 20-like [Solanum lycopersicum]
m.105591_7	1050	108.4	hypothetical protein [Nicotiana tabacum]
m.105447_7	1704	108.4	PREDICTED: serine/threonine-protein kinase STN7, chloroplastic-like [Solanum tuberosum]
m.105762_7	873	108.3	PREDICTED: transcription factor Pur-alpha 1-like isoform X2 [Solanum tuberosum]
m.52659_7	1887	108.24	beta-D-glucan exohydrolase [Nicotiana tabacum]
m.24536_7	1275	108.24	RecName: Full=Nucleosome assembly protein 1;3; Short=NtNAP1;3; AltName: Full=Nucleosome assembly protein 1-like 3; Short=NtNAP1_L3; Flags: Precursor
m.52657_7	1887	108.24	beta-D-glucan exohydrolase [Nicotiana tabacum]
m.56602_7	1059	108.23	bypass1 [Nicotiana benthamiana]
m.56603_7	1059	108.23	bypass1 [Nicotiana benthamiana]
m.7190_7	561	108.23	PREDICTED: thioredoxin-like 3-1, chloroplastic-like [Solanum tuberosum]
m.56601_7	1059	108.23	bypass1 [Nicotiana benthamiana]
m.105715_7	1125	108.22	RecName: Full=Methylthioribose-1-phosphate isomerase; Short=M1Pi; Short=MTR-1-P isomerase; AltName: Full=S-methyl-5-thioribose-1-phosphate isomerase; AltName: Full=Translation initiation factor eIF-2B subunit alpha/beta/delta-like protein [Nicotiana tabacum]
m.105403_7	747	108.15	proteasome-like protein alpha subunit [Solanum tuberosum]
m.106075_7	630	108.11	PREDICTED: uncharacterized protein LOC101250398 [Solanum lycopersicum]
m.5634_7	348	108.08	PREDICTED: vacuolar-sorting receptor 1-like [Solanum tuberosum]
m.105919_7	594	108.03	PREDICTED: 30S ribosomal protein 3, chloroplastic-like [Solanum tuberosum]
m.105747_7	1170	108	PREDICTED: protein TRANSPARENT TESTA 12-like [Solanum tuberosum]
m.22001_7	1647	107.91	PREDICTED: nucleolar protein 56-like [Solanum tuberosum]
m.105535_7	1362	107.87	serine/threonine-protein kinase [Nicotiana tabacum]
m.71769_7	1293	107.79	PREDICTED: cyclin-D2-1-like [Solanum tuberosum]
m.46298_7	1869	107.59	PREDICTED: phosphatidylinositol/phosphatidylcholine transfer protein SFH8-like isoform X2 [Solanum tuberosum]
m.105907_7	687	107.5	PREDICTED: transcription factor bHLH104-like [Solanum tuberosum]
m.97449_7	1722	107.48	PREDICTED: chaperonin CPN60-2, mitochondrial-like [Solanum tuberosum]
m.74368_7	471	107.43	hypothetical protein CARUB_v10021660mg, partial [Capsella rubella]
m.29388_7	1404	107.43	PREDICTED: uridine kinase-like protein 3-like [Solanum tuberosum]
m.105712_7	1317	107.34	putrescine hydroxycinnamoyl transferase [Nicotiana attenuata]
m.105742_7	816	107.34	PREDICTED: allene oxide synthase, chloroplastic-like [Solanum tuberosum]
m.76854_7	1686	107.32	ELLA domain GRAS family transcription factor [Nicotiana attenuata]
m.105428_7	1518	107.27	PREDICTED: glycerol-3-phosphate 2-O-acyltransferase 6-like [Solanum tuberosum]
m.105699_7	945	107.17	basic region leucine zipper protein [Nicotiana tabacum]
m.4914_7	1032	107.14	PREDICTED: ABC transporter G family member 11-like [Solanum lycopersicum]
m.106009_7	1812	106.97	PREDICTED: protein kinase G11A-like [Solanum lycopersicum]
m.39965_7	444	106.97	Histone H2B [Medicago truncatula]
m.8843_7	2844	106.95	PREDICTED: probable leucine-rich repeat receptor-like protein kinase At5g49770-like [Solanum lycopersicum]
m.105686_7	2118	106.92	PREDICTED: zinc finger CCCH domain-containing protein 66-like [Solanum tuberosum]
m.105935_7	630	106.82	PREDICTED: dihydrolipoyl dehydrogenase 1, chloroplastic-like [Solanum tuberosum]
m.8602_7	318	106.69	-
m.106196_7	762	106.69	PREDICTED: probable carbohydrate esterase At4g34215-like isoform 1 [Solanum lycopersicum]
m.8777_7	489	106.66	PREDICTED: uncharacterized protein LOC102583239 [Solanum tuberosum]
m.8778_7	489	106.66	PREDICTED: uncharacterized protein LOC102583239 [Solanum tuberosum]
m.105570_7	4521	106.53	PREDICTED: ABC transporter C family member 3-like [Solanum tuberosum]
m.106374_7	405	106.51	PREDICTED: uncharacterized protein LOC102582764 [Solanum tuberosum]
m.5433_7	690	106.48	PREDICTED: probable methyltransferase PMT21-like [Solanum tuberosum]
m.105881_7	525	106.44	PREDICTED: uncharacterized protein LOC102581952 [Solanum tuberosum]
m.15113_7	615	106.44	PREDICTED: proteasome subunit beta type-3-A-like [Cucumis sativus]
m.1823_7	684	106.37	PREDICTED: trigger factor-like [Solanum lycopersicum]
m.105950_7	399	106.28	-
m.21654_7	1941	106.24	PREDICTED: DEAD-box ATP-dependent RNA helicase 9-like isoform X1 [Solanum tuberosum]
m.9431_7	792	106.21	PREDICTED: uncharacterized protein C24B11.05-like [Solanum tuberosum]
m.105939_7	1146	106.15	glucan endo-1,3-beta-glucosidase [Nicotiana tabacum]
m.105863_7	822	106.08	PREDICTED: ER membrane protein complex subunit 3-like [Solanum tuberosum]
m.15596_7	2094	106.06	PREDICTED: clustered mitochondria protein-like [Solanum lycopersicum]
m.105790_7	1317	106.02	PREDICTED: cytochrome P450 714A1-like [Solanum tuberosum]
m.4881_7	732	105.93	PREDICTED: uncharacterized protein LOC102592263 [Solanum tuberosum]
m.105714_7	555	105.89	40S ribosomal protein S3-3 [Morus notabilis]
m.42054_7	309	105.87	PREDICTED: syntaxin-22-like [Solanum tuberosum]
m.105847_7	1215	105.84	PREDICTED: uncharacterized protein At2g24330-like isoform 1 [Solanum lycopersicum]
m.53275_7	903	105.83	PREDICTED: NHL repeat-containing protein 2-like isoform X1 [Solanum tuberosum]
m.105523_7	357	105.77	PREDICTED: peptidyl-prolyl cis-trans isomerase Pin1-like [Solanum tuberosum]
m.9097_7	1554	105.72	PREDICTED: eukaryotic translation initiation factor 3 subunit L-like [Solanum lycopersicum]
m.105452_7	300	105.69	PREDICTED: BSD domain-containing protein 1-like [Solanum tuberosum]
m.105693_7	1044	105.61	PREDICTED: aldo-keto reductase family 4 member C10-like [Solanum lycopersicum]
m.63938_7	672	105.55	PREDICTED: proteasome subunit beta type-1-like [Solanum lycopersicum]
m.84481_7	1206	105.53	PREDICTED: sorting nexin 1-like [Solanum tuberosum]
m.105705_7	330	105.43	PREDICTED: uncharacterized protein LOC102600017 [Solanum tuberosum]
m.105994_7	367	105.42	hypothetical protein EUTSA_v10010337mg [Eutrema salsugineum]
m.9282_7	483	105.37	PREDICTED: heat stress transcription factor C-1-like [Solanum lycopersicum]
m.105722_7	558	105.37	PREDICTED: magnesium-dependent phosphatase 1-like [Solanum tuberosum]
m.5447_7	579	105.32	ubiquitin conjugating enzyme [Nicotiana tabacum]
m.105777_7	1042	105.27	PREDICTED: la protein homolog [Solanum tuberosum]
m.105901_7	506	105.24	PREDICTED: soluble inorganic pyrophosphatase-like [Solanum tuberosum]
m.14897_7	324	104.77	PREDICTED: uncharacterized protein LOC101260918 [Solanum lycopersicum]
m.106131_7	882	104.76	PREDICTED: fatty-acid-binding protein 1-like [Solanum tuberosum]
m.105519_7	2226	104.71	PREDICTED: DEAD-box ATP-dependent RNA helicase 3, chloroplastic-like [Solanum tuberosum]
m.105921_7	510	104.64	PREDICTED: ribosome biogenesis protein NSA2 homolog [Solanum lycopersicum]
m.105718_7	1263	104.62	PREDICTED: uroporphyrinogen decarboxylase 1, chloroplastic-like [Solanum tuberosum]
m.106339_7	309	104.59	PREDICTED: uncharacterized protein LOC101252515 [Solanum lycopersicum]
m.105955_7	1122	104.58	PREDICTED: zinc finger protein CONSTANS-LIKE 13-like [Solanum tuberosum]
m.105372_7	1770	104.53	PREDICTED: uncharacterized protein LOC102604983 [Solanum tuberosum]
m.105819_7	1575	104.51	PREDICTED: probable indole-3-acetic acid-amido synthetase GH3.5-like [Solanum lycopersicum]
m.9071_7	1335	104.48	PREDICTED: serine/threonine-protein kinase At5g01020-like [Solanum tuberosum]
m.105679_7	795	104.44	proliferating cell nuclear antigen [Nicotiana benthamiana]
m.9048_7	306	104.29	PREDICTED: UPF0483 protein CG5412-like [Solanum lycopersicum]
m.63294_7	393	104.24	Cell division control protein-like protein, partial [Medicago truncatula]
m.105736_7	720	104.19	PREDICTED: cell number regulator 6-like isoform X1 [Solanum tuberosum]
m.9419_7	636	104.07	PREDICTED: ras-related protein RABB1b-like [Solanum lycopersicum]
m.25074_7	537	103.95	PREDICTED: serine/threonine-protein kinase HT1-like [Solanum tuberosum]
m.6332_7	1185	103.82	PREDICTED: BEL1-like homeodomain protein 1-like isoform 3 [Solanum lycopersicum]
m.106221_7	471	103.77	PREDICTED: uncharacterized protein LOC101268236 [Solanum lycopersicum]
m.14953_7	1041	103.74	PREDICTED: dentin sialophosphoprotein-like isoform X2 [Solanum tuberosum]
m.1473_7	333	103.72	PREDICTED: membrane steroid-binding protein 2-like [Solanum lycopersicum]
m.105763_7	870	103.68	PREDICTED: 33 kDa ribonucleoprotein, chloroplastic-like, partial [Solanum tuberosum]
m.58030_7	811	103.63	PREDICTED: probable fatty acyl-CoA reductase 5-like, partial [Solanum tuberosum]
m.105806_7	648	103.39	PREDICTED: uncharacterized protein LOC102598192 [Solanum tuberosum]
m.105623_7	1212	103.35	PREDICTED: tryptophan synthase beta chain 2, chloroplastic-like [Solanum lycopersicum]
m.24555_7	816	103.21	cryptochrome 1 [Nicotiana sylvestris]
m.105869_7	1521	103.11	PREDICTED: uncharacterized protein LOC102596077 [Solanum tuberosum]
m.104949_7	2235	103.09	PREDICTED: uncharacterized protein LOC102598946 [Solanum tuberosum]
m.105877_7	836	103.09	PREDICTED: uncharacterized protein LOC102604983 [Solanum tuberosum]
m.105692_7	1707	103.08	glucose-6-phosphate isomerase [Solanum tuberosum]
m.5590_7	318	103	-
m.39765_7	846	102.99	PREDICTED: eukaryotic translation initiation factor 5B-like [Solanum lycopersicum]
m.105630_7	1629	102.95	Impa2 [Nicotiana benthamiana]
m.105999_7	495	102.92	ubiquitin-conjugating enzyme variant [Nicotiana benthamiana]
m.105841_7	1800	102.81	PREDICTED: probable methyltransferase PMT13-like [Solanum tuberosum]
m.106128_7	382	102.74	PREDICTED: glycine--tRNA ligase 1, mitochondrial-like [Solanum tuberosum]
m.8889_7	471	102.65	clathrin heavy chain 2, partial [Nicotiana tabacum]
m.42369_7	903	102.6	PREDICTED: 3-oxoacyl-[acyl-carrier-protein] reductase FabG-like [Solanum lycopersicum]
m.105739_7	825	102.37	PREDICTED: uncharacterized protein LOC102589891 [Solanum tuberosum]
m.106183_7	381	102.3	PREDICTED: thioredoxin-like protein CXXS1-like [Solanum lycopersicum]
m.29080_7	1827	102.17	PREDICTED: ATP-citrate synthase beta chain protein 1-like [Solanum lycopersicum]
m.105459_7	3237	102.16	PREDICTED: importin-4-like [Solanum tuberosum]
m.28522_7	812	102.05	hypothetical protein PRUPE_ppa005503mg [Prunus persica]
m.12379_7	2808	102.01	PREDICTED: protein translocase subunit SECA1, chloroplastic-like [Solanum tuberosum]
m.21799_7	1701	101.98	calcium-dependent protein kinase [Nicotiana tabacum]
m.16620_7	1452	101.93	PREDICTED: claspin-like [Solanum tuberosum]
m.105396_7	3189	101.93	PREDICTED: protein transport protein Sec31A-like [Solanum tuberosum]
m.106061_7	582	101.92	PREDICTED: uncharacterized protein LOC102593186 [Solanum tuberosum]
m.105964_7	996	101.79	PREDICTED: inactive rhomboid protein 1-like [Solanum tuberosum]
m.5710_7	801	101.78	PREDICTED: ubiquitin-conjugating enzyme E2 22-like isoform X1 [Solanum tuberosum]
m.105903_7	1524	101.78	PREDICTED: transmembrane protein 87A-like [Solanum tuberosum]
m.105898_7	552	101.75	PREDICTED: protein ECHIDNA-like [Solanum lycopersicum]
m.105725_7	708	101.72	fructokinase 2-like protein [Solanum tuberosum]
m.29025_7	684	101.69	PREDICTED: vacuolar protein sorting-associated protein 20 homolog 2-like [Solanum lycopersicum]
m.79472_7	393	101.63	PREDICTED: V-type proton ATPase subunit F-like isoform 1 [Solanum lycopersicum]
m.105866_7	702	101.61	Ubiquitin activating enzyme E1 [Nicotiana tabacum]
m.25386_7	762	101.6	PREDICTED: dehydrogenase/reductase SDR family member 4-like isoform 1 [Solanum lycopersicum]
m.19065_7	531	101.6	PREDICTED: uncharacterized protein LOC102582801 [Solanum tuberosum]
m.5651_7	507	101.56	PREDICTED: protein SRG1-like [Solanum tuberosum]
m.9057_7	1593	101.53	PREDICTED: uncharacterized protein LOC101268389 isoform 1 [Solanum lycopersicum]
m.105326_7	1212	101.51	PREDICTED: transcription factor TCP4-like [Solanum tuberosum]
m.92056_7	699	101.5	Nt-iaa4.5 deduced protein [Nicotiana tabacum]
m.105875_7	1248	101.42	PREDICTED: probable plastid-lipid-associated protein 12, chloroplastic-like [Solanum tuberosum]
m.5239_7	702	101.33	PREDICTED: GDSL esterase/lipase 5-like [Solanum tuberosum]
[truncated: 63,425 more rows]

## Sheet: N.noctiflora
The expression level of each ORF from Nicotiana noctiflora
transcript_id	length	FPKM	function
m.56681_8	546	15170.3	RecName: Full=Ribulose bisphosphate carboxylase small chain S41, chloroplastic; Short=RuBisCO small subunit S41; Flags: Precursor
m.56685_8	543	7763.46	RecName: Full=Ribulose bisphosphate carboxylase small chain, chloroplastic; Short=RuBisCO small subunit; AltName: Full=TSSU3-8; Flags: Precursor [Nicotiana tabacum]
m.56689_8	543	7763.46	RecName: Full=Ribulose bisphosphate carboxylase small chain, chloroplastic; Short=RuBisCO small subunit; AltName: Full=TSSU3-8; Flags: Precursor [Nicotiana tabacum]
m.66034_8	804	5485.68	PREDICTED: chlorophyll a-b binding protein 50, chloroplastic-like [Solanum tuberosum]
m.83352_8	420	5475.49	RecName: Full=Photosystem II 10 kDa polypeptide, chloroplastic; Short=PII10; Flags: Precursor
m.66035_8	798	5130.91	light harvesting chlorophyll a/b-binding protein [Nicotiana sylvestris]
m.10333_8	372	4931.38	unknown [Medicago truncatula]
m.45666_8	1320	4324.68	ribulose bisphosphate carboxylase/oxygenase activase 2 (chloroplast) [Nicotiana attenuata]
m.18268_8	1206	3692.36	RecName: Full=Glyceraldehyde-3-phosphate dehydrogenase A, chloroplastic; AltName: Full=NADP-dependent glyceraldehydephosphate dehydrogenase subunit A; Flags: Precursor
m.83358_8	687	3668.17	chloroplast PsbQ2 precursor [Nicotiana benthamiana]
m.63298_8	813	3495.04	RecName: Full=Chlorophyll a-b binding protein, chloroplastic; AltName: Full=LHCI type II CAB; Flags: Precursor
m.2933_8	1479	3433.21	RecName: Full=Catalase isozyme 1; AltName: Full=Salicylic acid-binding protein; Short=SABP
m.83360_8	435	3367.25	chloroplast ferredoxin I [Nicotiana tabacum]
m.83356_8	1173	3362.6	putative chloroplast thiazole biosynthetic protein [Nicotiana tabacum]
m.2814_8	663	3137.32	photosystem I subunit XI [Nicotiana attenuata]
m.20484_8	666	3126.1	putative photosystem I subunit III precursor [Nicotiana tabacum]
m.83353_8	855	3099.3	chloroplast pigment-binding protein CP29 [Nicotiana tabacum]
m.66037_8	804	3013.02	light harvesting chlorophyll a/b-binding protein [Nicotiana sylvestris]
m.83355_8	858	2980.54	chloroplast pigment-binding protein CP26 [Nicotiana tabacum]
m.2816_8	624	2954.27	RecName: Full=Photosystem I reaction center subunit II, chloroplastic; AltName: Full=Photosystem I 20 kDa subunit; Short=PSI-D; Flags: Precursor
m.5699_8	471	2919.56	RNA-binding glycine-rich protein-1a [Nicotiana sylvestris]
m.32703_8	651	2887.94	dehydrin [Solanum peruvianum]
m.5373_8	393	2783.83	photosystem I reaction center subunit X psaK [Nicotiana tabacum]
m.24974_8	858	2686.79	chlorophyll a/b binding protein [Nicotiana tabacum]
m.5371_8	405	2573.78	PREDICTED: photosystem II reaction center W protein, chloroplastic-like [Solanum tuberosum]
m.20488_8	798	2541.97	chloroplast PsbP2 precursor [Nicotiana benthamiana]
m.50844_8	1173	2366.6	putative S-adenosylmethionine synthetase [Capsicum annuum]
m.11009_8	960	2334.35	beta-carbonic anhydrase [Nicotiana tabacum]
m.83361_8	477	2307.97	translationally controlled tumor protein like protein [Nicotiana tabacum]
m.18184_8	627	2298.76	germin like protein [Nicotiana tabacum]
m.5368_8	687	2243.45	RecName: Full=Cytochrome b6-f complex iron-sulfur subunit 2, chloroplastic; AltName: Full=Plastohydroquinone:plastocyanin oxidoreductase iron-sulfur protein 2; AltName: Full=Rieske iron-sulfur protein 2; Short=ISP 2; Short=RISP 2; Flags: Precursor [Nicotiana tabacum]
m.83362_8	432	2226.36	putative 16kDa membrane protein [Nicotiana tabacum]
m.20487_8	756	2175.03	PREDICTED: chlorophyll a-b binding protein P4, chloroplastic-like [Solanum lycopersicum]
m.83363_8	360	2083.84	Photosystem II subunit X [Theobroma cacao]
m.48137_8	1119	1980.66	oxygen evolving complex 33 kDa photosystem II protein [Nicotiana tabacum]
m.35745_8	447	1960.12	PREDICTED: uncharacterized protein LOC102580746 [Solanum tuberosum]
m.5394_8	792	1894.7	PREDICTED: uncharacterized protein LOC101261588 [Solanum lycopersicum]
m.5334_8	399	1891.46	CP12 [Nicotiana tabacum]
m.5409_8	1089	1880.6	chloroplast ferredoxin-NADP+ oxidoreductase precursor [Capsicum annuum]
m.5335_8	474	1880.08	abscisic stress-ripening protein ASR [Camellia sinensis]
m.18167_8	1356	1866.3	alpha-tubulin [Nicotiana tabacum]
m.2823_8	372	1860.05	auxin-repressed protein [Nicotiana tabacum]
m.83366_8	507	1847.61	photosystem I reaction center subunit [Nicotiana tabacum]
m.66038_8	325	1822.52	PREDICTED: chlorophyll a-b binding protein 3C, chloroplastic-like isoform 6 [Solanum lycopersicum]
m.24970_8	762	1820.32	Heat shock protein 70 [Nicotiana tabacum]
m.24976_8	945	1818.18	annexin [Nicotiana tabacum]
m.66036_8	804	1808.68	light harvesting chlorophyll a/b-binding protein [Nicotiana sylvestris]
m.5348_8	450	1771.9	PREDICTED: calmodulin-related protein isoform 4 [Vitis vinifera]
m.20509_8	444	1748.16	hypothetical protein MIMGU_mgv1a015695mg [Erythranthe guttata]
m.13025_8	307	1706.27	glycine-rich protein precursor [Nicotiana tabacum]
m.34402_8	1458	1681.75	RecName: Full=Adenosylhomocysteinase; Short=AdoHcyase; AltName: Full=Cytokinin-binding protein CBP57; AltName: Full=S-adenosyl-L-homocysteine hydrolase
m.2838_8	408	1678.32	glycine-rich protein precursor [Nicotiana tabacum]
m.83364_8	579	1662.23	chloroplast chlorophyll a-b binding protein [Nicotiana tabacum]
m.9856_8	519	1654.07	cyclophilin [Capsicum annuum]
m.38108_8	1116	1609.6	glycolate oxidase [Nicotiana benthamiana]
m.10534_8	447	1588.93	RNA-binding glycine-rich protein-1b [Nicotiana sylvestris]
m.2932_8	525	1585.49	glycine-rich protein [Nicotiana tabacum]
m.10622_8	1224	1577.19	Heat shock protein 70 [Nicotiana tabacum]
m.20505_8	1209	1568.98	PREDICTED: phosphoribulokinase, chloroplastic-like [Solanum tuberosum]
m.5338_8	495	1568.86	PREDICTED: glycine cleavage system H protein, mitochondrial-like [Solanum tuberosum]
m.45786_8	438	1537.97	RecName: Full=Photosystem I reaction center subunit IV B, chloroplastic; Short=PSI-E B; Contains: RecName: Full=Photosystem I reaction center subunit IV B isoform 2; Flags: Precursor
m.83354_8	459	1522.45	-
m.81183_8	1344	1514.39	elongation factor-1 alpha [Nicotiana paniculata]
m.83370_8	1491	1505.61	glutamate decarboxylase isozyme 1 [Nicotiana tabacum]
m.83368_8	438	1500.58	photosystem I psaH protein [Nicotiana sylvestris]
m.83382_8	825	1475.52	chloroplast photosystem II 22 kDa component [Nicotiana benthamiana]
m.83380_8	807	1467.15	SAMS synthase [Nicotiana attenuata]
m.83365_8	756	1453.75	putative gamma TIP [Nicotiana glauca]
m.83384_8	756	1433.21	PREDICTED: heat shock cognate 70 kDa protein 2-like [Solanum lycopersicum]
m.83386_8	453	1431.35	SAMS synthase [Nicotiana attenuata]
m.83378_8	1299	1420.2	glutamine synthetase GS58 [Nicotiana attenuata]
m.83374_8	1446	1400.37	RecName: Full=Phosphoglycerate kinase, chloroplastic; Flags: Precursor [Nicotiana tabacum]
m.83369_8	336	1383.18	PREDICTED: photosystem II 5 kDa protein, chloroplastic-like [Solanum lycopersicum]
m.59360_8	1086	1357.11	RecName: Full=S-adenosylmethionine decarboxylase proenzyme; Short=AdoMetDC; Short=SAMDC; Contains: RecName: Full=S-adenosylmethionine decarboxylase alpha chain; Contains: RecName: Full=S-adenosylmethionine decarboxylase beta chain; Flags: Precursor
m.2808_8	510	1356.14	PREDICTED: protein CURVATURE THYLAKOID 1A, chloroplastic-like [Solanum tuberosum]
m.2825_8	1197	1356.03	plastidic aldolase [Nicotiana paniculata]
m.20350_8	411	1353.97	hypothetical protein CARUB_v10002094mg, partial [Capsella rubella]
m.5479_8	507	1330.28	LEA1-like protein [Capsicum annuum]
m.20346_8	492	1301	PREDICTED: 14 kDa proline-rich protein DC2.15-like [Solanum tuberosum]
m.83391_8	336	1290.79	PSI-H precursor [Nicotiana sylvestris]
m.83381_8	2133	1260.05	PREDICTED: peroxisomal fatty acid beta-oxidation multifunctional protein AIM1-like isoform X1 [Solanum tuberosum]
m.47575_8	393	1258.13	uncharacterized protein LOC102577793 [Solanum tuberosum]
m.83388_8	696	1255	24K germin like protein [Nicotiana tabacum]
m.83379_8	822	1254.83	PREDICTED: chlorophyll a-b binding protein 8, chloroplastic-like [Solanum tuberosum]
m.83385_8	390	1241.03	PREDICTED: 50S ribosomal protein L31, chloroplastic-like [Solanum lycopersicum]
m.24982_8	345	1227.14	RecName: Full=Non-specific lipid-transfer protein 1; Short=LTP 1; AltName: Full=Pathogenesis-related protein 14; Short=PR-14; Flags: Precursor [Nicotiana tabacum]
m.5398_8	429	1224.79	TPA: Ubiquitin fusion protein [Zea mays]
m.83389_8	768	1212.49	PREDICTED: uncharacterized protein LOC101267365 [Solanum lycopersicum]
m.83377_8	1461	1203.22	enolase [Nicotiana tabacum]
m.45787_8	426	1189.09	RecName: Full=Photosystem I reaction center subunit IV A, chloroplastic; Short=PSI-E A; Contains: RecName: Full=Photosystem I reaction center subunit IV A isoform 2; Flags: Precursor
m.83372_8	1398	1179.12	cysteine protease CP6 [Nicotiana tabacum]
m.5355_8	492	1177.28	lipid transfer protein [Nicotiana glauca]
m.83393_8	714	1164.01	PREDICTED: stem-specific protein TSJT1-like [Solanum tuberosum]
m.45777_8	510	1137.22	PREDICTED: uncharacterized protein LOC102594981 [Solanum tuberosum]
m.83392_8	657	1113.67	PREDICTED: ATP synthase subunit b', chloroplastic-like [Solanum lycopersicum]
m.54314_8	606	1059.39	chloroplast pigment-binding protein CP24 [Nicotiana tabacum]
m.20410_8	666	1059.1	RecName: Full=Probable glutathione S-transferase; AltName: Full=Auxin-induced protein PCNT107
m.83395_8	591	1057.72	PREDICTED: photosystem II core complex proteins psbY, chloroplastic-like [Solanum tuberosum]
m.50721_8	1020	1056.87	MIP1.1a [Nicotiana benthamiana]
m.5456_8	1332	1050.06	fatty acid desaturase 7 [Nicotiana tabacum]
m.18597_8	546	1039.99	uncharacterized protein LOC100306021 [Glycine max]
m.5458_8	447	1032.5	hypothetical protein PRUPE_ppa012628mg [Prunus persica]
m.33220_8	432	1019.82	ZIP [Nicotiana tabacum]
m.77204_8	2298	1009.54	methionine synthase [Nicotiana attenuata]
m.2810_8	1125	1008.38	PREDICTED: chloroplast stem-loop binding protein of 41 kDa b, chloroplastic-like [Solanum tuberosum]
m.57455_8	732	991.63	proline oxidase/dehydrogenase 2 [Nicotiana tabacum]
m.77201_8	2298	982.47	methionine synthase [Nicotiana attenuata]
m.32805_8	1023	982.47	glyceraldehyde 3-phosphate dehydrogenase [Nicotiana langsdorffii x Nicotiana sanderae]
m.42504_8	834	980.41	chloroplast post-illumination chlorophyll fluorescence increase protein [Nicotiana tabacum]
m.5416_8	354	971.52	PREDICTED: uncharacterized protein LOC102596339 [Solanum tuberosum]
m.18576_8	783	947.36	plastidic aldolase NPALDP1 [Nicotiana paniculata]
m.17865_8	438	943.31	PSI-H precursor [Nicotiana sylvestris]
m.83400_8	303	926.86	photosystem II 23 kDa polypeptide [Nicotiana tabacum]
m.60191_8	546	923.55	ARF-like small GTPase-like protein [Solanum tuberosum]
m.55205_8	2340	921.38	PREDICTED: beta-xylosidase/alpha-L-arabinofuranosidase 2-like [Solanum tuberosum]
m.83406_8	765	919.73	triose phosphate isomerase cytosolic isoform-like protein [Capsicum annuum]
m.83407_8	420	910.28	actin-depolymerizing factor 1 [Solanum chacoense]
m.5485_8	1047	903.64	plastid lipid associated protein CHRC [Solanum lycopersicum]
m.54311_8	1299	902.86	ADP,ATP carrier protein, mitochondrial [Solanum tuberosum]
m.44538_8	1134	896.4	RecName: Full=ATP synthase gamma chain, chloroplastic; AltName: Full=F-ATPase gamma subunit; Flags: Precursor
m.43687_8	897	894.59	glycine-rich protein TomR2 [Solanum lycopersicum]
m.11275_8	1479	886.84	beta-tubulin [Nicotiana attenuata]
m.83390_8	573	879.94	PSI-D1 precursor [Nicotiana sylvestris]
m.83405_8	510	864.21	PREDICTED: chlorophyll a-b binding protein 13, chloroplastic-like [Solanum lycopersicum]
m.34222_8	663	859.27	plasma membrane polypeptide [Nicotiana tabacum]
m.20411_8	1950	850.46	poly(A)-binding protein [Nicotiana tabacum]
m.33221_8	363	850.12	-
m.33219_8	636	847.15	PREDICTED: magnesium-protoporphyrin IX monomethyl ester [oxidative] cyclase, chloroplastic-like [Solanum lycopersicum]
m.83396_8	1767	844.13	pectin methylesterase [Nicotiana tabacum]
m.20438_8	1206	837.16	Hop-interacting protein THI032 [Solanum lycopersicum]
m.81184_8	1344	830.98	elongation factor-1 alpha [Nicotiana paniculata]
m.48136_8	1122	828.71	oxygen evolving complex 33 kDa photosystem II protein [Nicotiana tabacum]
m.45665_8	1329	827.6	ribulose bisphosphate carboxylase/oxygenase activase 1 (chloroplast) [Nicotiana attenuata]
m.45667_8	1329	827.6	ribulose bisphosphate carboxylase/oxygenase activase 1 (chloroplast) [Nicotiana attenuata]
m.5440_8	951	826.76	ACC oxidase ACO3 [Nicotiana attenuata]
m.83397_8	1290	820.95	putative RNA binding protein [Nicotiana tabacum]
m.10696_8	810	815.37	thioredoxin peroxidase, partial [Nicotiana tabacum]
m.33210_8	510	814.61	chloroplast plastocyanin precursor [Nicotiana benthamiana]
m.33209_8	510	814.61	chloroplast plastocyanin precursor [Nicotiana benthamiana]
m.20653_8	447	810.6	PREDICTED: ubiquitin-conjugating enzyme E2 10-like [Solanum lycopersicum]
m.32810_8	738	809.85	allene oxide cyclase [Nicotiana tabacum]
m.20696_8	618	805.76	PREDICTED: cold-regulated 413 plasma membrane protein 2-like [Solanum tuberosum]
m.83433_8	837	802.99	harpin binding protein 1 [Nicotiana tabacum]
m.41390_8	1182	802.1	PREDICTED: sedoheptulose-1,7-bisphosphatase, chloroplastic-like [Solanum tuberosum]
m.10966_8	339	800.58	PREDICTED: protein SPIRAL1-like 1-like [Solanum tuberosum]
m.83415_8	384	797.68	hydrogen peroxide-induced 1 [Nicotiana tabacum]
m.83419_8	411	796.32	proline-rich protein [Capsicum annuum]
m.83414_8	528	795.84	ribosomal protein PETRP [Capsicum annuum]
m.2841_8	756	795.68	iron superoxide dismutase [Nicotiana tabacum]
m.83373_8	407	792.68	hypothetical protein CARUB_v10018096mg, partial [Capsella rubella]
m.83408_8	561	790.78	RecName: Full=50S ribosomal protein L12, chloroplastic; AltName: Full=CL12; Flags: Precursor
m.83416_8	879	787.93	RecName: Full=31 kDa ribonucleoprotein, chloroplastic; AltName: Full=CP-RBP31; Flags: Precursor
m.5229_8	636	787.15	hypothetical protein JCGZ_19647 [Jatropha curcas]
m.83367_8	336	787.04	hypothetical protein M569_03160 [Genlisea aurea]
m.11010_8	996	785.6	beta-carbonic anhydrase [Nicotiana tabacum]
m.83421_8	1092	782.98	catechol O-methyltransferase [Nicotiana tabacum]
m.57452_8	492	782.89	early responsive to dehydration 1 protein [Nicotiana tabacum]
m.83394_8	978	781.52	PREDICTED: chitinase-like protein 1-like [Solanum tuberosum]
m.83402_8	1533	777.56	sucrose transporter [Nicotiana tabacum]
m.2931_8	573	775.15	RecName: Full=50S ribosomal protein L27, chloroplastic; AltName: Full=CL27; Flags: Precursor
m.10752_8	567	767.22	Fructose-bisphosphate aldolase 1 [Theobroma cacao]
m.32822_8	2100	761.56	heat shock protein 90-2 [Nicotiana attenuata]
m.83426_8	1083	758.66	cysteine protease [Nicotiana tabacum]
m.5418_8	1197	754.78	adenosine kinase isoform 1S [Nicotiana tabacum]
m.35271_8	756	753.3	PREDICTED: uncharacterized protein LOC102591329 [Solanum tuberosum]
m.18214_8	822	750.61	RecName: Full=29 kDa ribonucleoprotein A, chloroplastic; AltName: Full=CP29A; Flags: Precursor
m.18212_8	822	750.61	RecName: Full=29 kDa ribonucleoprotein A, chloroplastic; AltName: Full=CP29A; Flags: Precursor
m.10753_8	567	748.47	plastidic aldolase NPALDP1 [Nicotiana paniculata]
m.49764_8	4308	747.53	RecName: Full=Pleiotropic drug resistance protein 1; AltName: Full=NtPDR1 [Nicotiana tabacum]
m.2858_8	933	739.92	unknown [Solanum tuberosum]
m.83430_8	444	737.86	putative PR-10 type pathogenesis-related protein [Nicotiana tabacum]
m.2835_8	429	730.48	DNA-binding protein [Nicotiana tabacum]
m.20538_8	447	725.57	RecName: Full=Profilin-1; AltName: Full=Pollen allergen Hev b 8.0101; AltName: Allergen=Hev b 8.0101
m.36817_8	801	723.45	PREDICTED: acid phosphatase 1-like [Solanum lycopersicum]
m.24969_8	1626	722.59	PREDICTED: heat shock cognate 70 kDa protein 2-like [Solanum tuberosum]
m.2990_8	468	720.42	SKP1 [Nicotiana tabacum]
m.83439_8	393	717.31	PREDICTED: calvin cycle protein CP12-1, chloroplastic-like [Solanum tuberosum]
m.30396_8	753	711.62	cytosolic ascorbate peroxidase [Nicotiana tabacum]
m.83409_8	1776	711.51	cytosolic NADP-malic enzyme [Nicotiana tabacum]
m.83434_8	1446	707.71	PREDICTED: glutamate--glyoxylate aminotransferase 2-like [Solanum lycopersicum]
m.17886_8	1221	706	aminomethyltransferase, mitochondrial [Solanum tuberosum]
m.44035_8	378	705.3	hypothetical protein PHAVU_011G209600g [Phaseolus vulgaris]
m.83431_8	750	703.61	RecName: Full=GTP-binding nuclear protein Ran-A1
m.57333_8	2295	703.39	plastid transketolase [Nicotiana tabacum]
m.2912_8	1008	696.29	37kDa chloroplast inner envelope membrane polypeptide precursor [Nicotiana tabacum]
m.83435_8	552	695.65	NEDD8-conjugating enzyme Ubc12-like [Solanum tuberosum]
m.83460_8	579	694.87	PREDICTED: 18.5 kDa class I heat shock protein-like isoform 2 [Solanum lycopersicum]
m.73240_8	2772	694.27	PREDICTED: ATP-dependent Clp protease ATP-binding subunit clpA homolog CD4B, chloroplastic [Solanum tuberosum]
m.46720_8	1134	693.5	PREDICTED: actin-7-like [Solanum lycopersicum]
m.17722_8	480	693.38	RecName: Full=V-type proton ATPase subunit G 1; Short=V-ATPase subunit G 1; AltName: Full=Vacuolar proton pump subunit G 1
m.20695_8	888	691.76	CDSP32 protein (Chloroplast Drought-induced Stress Protein of 32kDa) [Solanum tuberosum]
m.11656_8	897	689.52	PREDICTED: xyloglucan endotransglucosylase/hydrolase protein 9 [Solanum lycopersicum]
m.69162_8	1629	687.15	PREDICTED: beta-glucosidase 44-like [Solanum tuberosum]
m.83418_8	546	681.32	PREDICTED: thylakoid membrane phosphoprotein 14 kDa, chloroplastic-like [Solanum lycopersicum]
m.37900_8	1350	680.54	PREDICTED: glyceraldehyde-3-phosphate dehydrogenase B, chloroplastic-like [Solanum tuberosum]
m.54310_8	1299	680.1	ADP,ATP carrier protein, mitochondrial [Solanum tuberosum]
m.40320_8	510	678.75	60S ribosomal protein L10 [Solanum lycopersicum]
m.2935_8	582	678.55	PREDICTED: zinc finger A20 and AN1 domain-containing stress-associated protein 5-like [Solanum tuberosum]
m.17893_8	561	674.44	abscisic acid and environmental stress-inducible protein TAS14 [Solanum lycopersicum]
m.2829_8	375	672.25	NADPH:protochlorophyllide oxidoreductase [Nicotiana tabacum]
m.17895_8	447	672.15	chloroplast ferredoxin-thioredoxin reductase catalytic chain [Nicotiana benthamiana]
m.83437_8	942	667.66	PREDICTED: annexin D4-like isoform X1 [Solanum tuberosum]
m.20692_8	1392	664.72	WRKY DNA-binding protein [Nicotiana tabacum]
m.2840_8	693	664.65	PREDICTED: chlorophyll a-b binding protein 8, chloroplastic-like [Solanum lycopersicum]
m.18101_8	597	663.21	PREDICTED: uncharacterized GPI-anchored protein At1g27950-like [Solanum tuberosum]
m.48128_8	690	658.24	chlorophyll a/b-binding protein [Solanum lycopersicum]
m.48129_8	690	658.24	chlorophyll a/b-binding protein [Solanum lycopersicum]
m.83423_8	447	657.41	RecName: Full=Nucleoside diphosphate kinase 1; AltName: Full=Nucleoside diphosphate kinase I; Short=NDK I; Short=NDP kinase I; Short=NDPK I
m.5372_8	333	653.17	-
m.83425_8	3141	652.76	RecName: Full=Glycine dehydrogenase (decarboxylating), mitochondrial; AltName: Full=Glycine cleavage system P protein; AltName: Full=Glycine decarboxylase; AltName: Full=Glycine dehydrogenase (aminomethyl-transferring); Flags: Precursor
m.2830_8	1311	652.06	GDP-L-galactose phosphorylase [Solanum lycopersicum]
m.5253_8	975	651.97	Hop-interacting protein THI113 [Solanum lycopersicum]
m.83440_8	606	649.58	RecName: Full=Pleiotropic drug resistance protein 1; AltName: Full=NpPDR1 [Nicotiana plumbaginifolia]
m.2860_8	381	649.24	PREDICTED: auxin-binding protein ABP19a-like [Solanum tuberosum]
m.83427_8	750	647	cysteine proteinase inhibitor [Petunia x hybrida]
m.83417_8	543	642.07	PREDICTED: 30S ribosomal protein S17, chloroplastic-like [Solanum tuberosum]
m.2927_8	585	641.01	PREDICTED: 60S ribosomal protein L9-1-like [Solanum lycopersicum]
m.83464_8	438	637.25	PREDICTED: tubulin alpha-1 chain-like isoform X2 [Citrus sinensis]
m.20650_8	327	636.01	PREDICTED: 60S ribosomal protein L36-2-like [Solanum lycopersicum]
m.83458_8	399	627.6	PREDICTED: macrophage migration inhibitory factor homolog [Solanum tuberosum]
m.30187_8	1509	626.77	PREDICTED: serine hydroxymethyltransferase 1-like [Solanum lycopersicum]
m.83429_8	390	622.3	PREDICTED: 14 kDa proline-rich protein DC2.15-like [Solanum tuberosum]
m.44548_8	417	621.58	PREDICTED: HMG1/2-like protein-like [Solanum tuberosum]
m.20682_8	756	616.45	RecName: Full=Ferritin-1, chloroplastic; AltName: Full=NtFer1; Flags: Precursor
m.83401_8	675	614.25	actin, partial [Chrysanthemum seticuspe f. boreale]
m.47543_8	372	607.61	PREDICTED: 60S ribosomal protein L35-like [Solanum lycopersicum]
m.5330_8	528	607.25	PREDICTED: remorin-like [Solanum tuberosum]
m.20694_8	660	606.4	hypothetical protein JCGZ_13954 [Jatropha curcas]
m.18153_8	459	606.01	40S ribosomal protein S15-like [Solanum tuberosum]
m.45783_8	438	604.27	RecName: Full=Photosystem I reaction center subunit IV A, chloroplastic; Short=PSI-E A; Contains: RecName: Full=Photosystem I reaction center subunit IV A isoform 2; Flags: Precursor
m.83448_8	720	603.22	PREDICTED: 40S ribosomal protein S3-3-like [Solanum tuberosum]
m.2916_8	594	603.06	PREDICTED: actin-depolymerizing factor 2-like [Solanum tuberosum]
m.17915_8	2997	600.03	putative aconitase [Capsicum chinense]
m.24986_8	489	598.45	RNA-binding gricine-rich protein-1c [Nicotiana sylvestris]
m.83477_8	507	597.88	PREDICTED: 30S ribosomal protein S13, chloroplastic-like [Solanum tuberosum]
m.5200_8	465	597.29	RecName: Full=60S ribosomal protein L23a; AltName: Full=L25
m.5237_8	1479	593.78	catalase [Nicotiana benthamiana]
m.44547_8	417	588.22	PREDICTED: HMG1/2-like protein-like [Solanum tuberosum]
m.18092_8	978	583.13	water channel protein [Nicotiana tabacum]
m.3067_8	696	580.15	-
m.30219_8	579	578.99	PREDICTED: uncharacterized protein LOC102596915 [Solanum tuberosum]
m.5243_8	502	577.42	PREDICTED: early nodulin-like protein 2-like [Solanum lycopersicum]
m.5583_8	888	577.38	PREDICTED: glyceraldehyde-3-phosphate dehydrogenase, cytosolic-like [Solanum lycopersicum]
m.63257_8	1560	575.93	serine hydroxymethyltransferase, mitochondrial [Solanum tuberosum]
m.63258_8	1560	575.93	serine hydroxymethyltransferase, mitochondrial [Solanum tuberosum]
m.50394_8	1206	575.05	phosphate translocator [Nicotiana tabacum]
m.61008_8	390	570.46	3-ketoacyl CoA thiolase 2 [Petunia x hybrida]
m.32809_8	738	569.06	allene oxide cyclase [Nicotiana tabacum]
m.37372_8	840	568.23	PREDICTED: probable xyloglucan endotransglucosylase/hydrolase protein 23-like [Solanum tuberosum]
m.18233_8	1167	567.78	putative preprocysteine proteinase [Nicotiana tabacum]
m.18234_8	1167	567.78	putative preprocysteine proteinase [Nicotiana tabacum]
m.43325_8	696	567.2	RNase NE [Nicotiana alata]
m.29972_8	1941	560.21	PREDICTED: phosphomethylpyrimidine synthase, chloroplastic-like isoform X1 [Solanum tuberosum]
m.25011_8	453	557.37	PREDICTED: 40S ribosomal protein S14-2-like [Solanum tuberosum]
m.41092_8	1158	556.19	formate dehydrogenase [Solanum lycopersicum]
m.4956_8	861	554.05	PREDICTED: homeobox-leucine zipper protein HAT4-like [Solanum tuberosum]
m.5492_8	368	552.07	RecName: Full=Glycine-rich cell wall structural protein 1; Flags: Precursor [Petunia x hybrida]
m.31210_8	1428	551.2	PREDICTED: protein transport protein Sec61 subunit alpha-like [Solanum lycopersicum]
m.20639_8	1227	549.35	PREDICTED: fructose-1,6-bisphosphatase, chloroplastic-like [Solanum lycopersicum]
m.72968_8	1758	548.94	PREDICTED: beta-amylase 3, chloroplastic-like [Solanum lycopersicum]
m.18147_8	396	548.64	acyl carrier protein [Capsicum frutescens]
m.44034_8	789	546.36	proline-rich protein [Solanum tuberosum]
m.10755_8	318	542.86	unnamed protein product [Vitis vinifera]
m.18466_8	378	541.83	RecName: Full=Calmodulin-related protein
m.83443_8	1857	541.09	PREDICTED: probable methyltransferase PMT8-like [Solanum lycopersicum]
m.11632_8	387	540.81	PREDICTED: ADP-ribosylation factor-like isoform 1 [Solanum lycopersicum]
m.69112_8	378	540.26	PREDICTED: histone H4-like [Glycine max]
m.5192_8	966	540.02	PREDICTED: 60S acidic ribosomal protein P0 [Vitis vinifera]
m.11125_8	384	539.44	60S ribosomal protein L14-1-like [Solanum tuberosum]
m.29514_8	4149	538.4	Mg protoporphyrin IX chelatase [Nicotiana tabacum]
m.20622_8	999	536.42	RecName: Full=Malate dehydrogenase; Short=NtRed-2
m.83456_8	1092	534.94	RecName: Full=Peroxidase N1; AltName: Full=Peroxidase B2; AltName: Full=Peroxidase B3; Flags: Precursor
m.37901_8	1350	533.93	PREDICTED: glyceraldehyde-3-phosphate dehydrogenase B, chloroplastic-like [Solanum tuberosum]
m.83449_8	1728	533.33	PREDICTED: uncharacterized protein LOC101263533 [Solanum lycopersicum]
m.3328_8	528	531.67	plastid thioredoxin F precursor [Nicotiana tabacum]
m.19284_8	894	527.72	PREDICTED: 30S ribosomal protein S5, chloroplastic-like [Solanum lycopersicum]
m.42947_8	462	527.61	uncharacterized protein LOC102589399 [Solanum tuberosum]
m.20621_8	963	527.57	1-aminocyclopropane-1-carboxylate oxidase 4 [Capsicum annuum]
m.2805_8	2038	526.81	FtsH-like protein Pftf precursor [Nicotiana tabacum]
m.2802_8	2038	526.81	FtsH-like protein Pftf precursor [Nicotiana tabacum]
m.83494_8	372	523.46	RecName: Full=Thioredoxin H-type 1; Short=Trx-H1 [Nicotiana tabacum]
m.83462_8	1059	522.75	PREDICTED: 3-ketoacyl-CoA thiolase 2, peroxisomal-like [Solanum lycopersicum]
m.2788_8	414	521.24	PREDICTED: uncharacterized protein LOC102580040 [Solanum tuberosum]
m.83398_8	342	519.95	-
m.17695_8	1200	519.27	NADPH:protochlorophyllide oxidoreductase [Nicotiana tabacum]
m.83480_8	1368	514.68	PREDICTED: monodehydroascorbate reductase-like [Solanum lycopersicum]
m.5435_8	1248	513.18	RecName: Full=Isocitrate dehydrogenase [NADP]; Short=IDH; AltName: Full=IDP; AltName: Full=NADP(+)-specific ICDH; AltName: Full=Oxalosuccinate decarboxylase
m.30242_8	429	513.18	uncharacterized protein LOC102577739 [Solanum tuberosum]
m.5312_8	465	507.44	PREDICTED: 60S ribosomal protein L27-like [Solanum lycopersicum]
m.83467_8	546	505.42	PREDICTED: 40S ribosomal protein S10-1-like [Solanum lycopersicum]
m.58270_8	507	504.74	PREDICTED: uncharacterized protein LOC101264428 [Solanum lycopersicum]
m.17918_8	549	504.42	plastid thioredoxin M precursor [Nicotiana tabacum]
m.11095_8	447	503.22	PREDICTED: 60S ribosomal protein L27a-3-like [Solanum tuberosum]
m.20669_8	483	497.83	eukaryotic translation initiation factor 5A-4 [Solanum lycopersicum]
m.3224_8	477	497.8	PREDICTED: pollen-specific protein C13-like [Solanum lycopersicum]
m.17818_8	783	497.72	RecName: Full=14-3-3-like protein C; AltName: Full=14-3-3-like protein B
m.5295_8	849	495.85	histone H1 [Nicotiana tabacum]
m.83476_8	651	494.39	PREDICTED: 50S ribosomal protein L19-2, chloroplastic-like [Solanum tuberosum]
m.25486_8	1074	493.89	glyoxisomal malate dehydrogenase [Solanum lycopersicum]
m.5483_8	786	491.97	actin [Nicotiana tabacum]
m.83469_8	621	491.78	60S ribosomal protein L13 [Solanum tuberosum]
m.17827_8	447	491.31	ubiquitin-conjugating enzyme E2-17 kDa [Solanum lycopersicum]
m.3055_8	339	489.02	acidic ribosomal protein P1a-like [Solanum tuberosum]
m.2784_8	684	488.54	PREDICTED: 50S ribosomal protein L6, chloroplastic-like [Solanum lycopersicum]
m.44075_8	1455	487.4	glycosyltransferase [Nicotiana tabacum]
m.5249_8	324	486.06	40S ribosomal protein S25 [Solanum lycopersicum]
m.20634_8	441	485.36	orf [Nicotiana tabacum]
m.83471_8	393	484.66	PREDICTED: uncharacterized protein LOC102596768 [Solanum tuberosum]
m.83489_8	960	482.92	PREDICTED: haloacid dehalogenase-like hydrolase domain-containing protein At3g48420-like [Solanum tuberosum]
m.18039_8	1110	482.32	PREDICTED: GDSL esterase/lipase At1g29670-like [Solanum lycopersicum]
m.83492_8	1206	482.22	PREDICTED: uncharacterized protein LOC101262737 [Solanum lycopersicum]
m.83465_8	990	481.84	PREDICTED: PGR5-like protein 1A, chloroplastic-like [Solanum lycopersicum]
m.32351_8	672	479.5	uncharacterized protein LOC100193830 [Zea mays]
m.10726_8	807	478.76	aquaporin [Solanum tuberosum]
m.36556_8	459	478.33	ubiquitin-conjugating enzyme [Nicotiana tabacum]
m.54313_8	606	477.96	chloroplast pigment-binding protein CP24 [Nicotiana tabacum]
m.17785_8	1023	477.92	PREDICTED: 50S ribosomal protein L1, chloroplastic-like [Solanum lycopersicum]
m.31182_8	1929	477.68	chloroplast NADP-malic enzyme precursor [Nicotiana tabacum]
m.10785_8	432	477.46	PREDICTED: 60S ribosomal protein L28-1-like isoform 1 [Solanum lycopersicum]
m.83523_8	363	476.69	PREDICTED: protein PROTON GRADIENT REGULATION 5, chloroplastic-like [Solanum tuberosum]
m.5327_8	927	476.4	adenylate kinase family-like protein [Solanum tuberosum]
m.11561_8	1071	474.78	RecName: Full=Glutamine synthetase; AltName: Full=Glutamate--ammonia ligase
m.11613_8	378	474.71	predicted protein [Physcomitrella patens]
m.40857_8	846	474.58	PREDICTED: ribulose-phosphate 3-epimerase, chloroplastic-like [Solanum tuberosum]
m.40855_8	846	474.58	PREDICTED: ribulose-phosphate 3-epimerase, chloroplastic-like [Solanum tuberosum]
m.5199_8	738	472.86	PREDICTED: uncharacterized isochorismatase family protein PncA-like [Solanum lycopersicum]
m.2992_8	348	472.68	PREDICTED: uncharacterized protein LOC101259757 [Solanum lycopersicum]
m.35280_8	543	471.86	PREDICTED: uncharacterized protein LOC101248838 [Solanum lycopersicum]
m.19990_8	1041	471.71	S-adenosyl-methionine-sterol-C- methyltransferase [Nicotiana tabacum]
m.24943_8	837	469.04	PREDICTED: 60S ribosomal protein L8-like [Solanum lycopersicum]
m.3297_8	1254	466.65	PREDICTED: 30S ribosomal protein S1, chloroplastic-like [Solanum lycopersicum]
m.83486_8	501	465.8	PREDICTED: regulator of ribonuclease-like protein 2-like [Solanum lycopersicum]
m.4607_8	1515	463.7	PREDICTED: uncharacterized protein At1g04910-like isoform X1 [Solanum tuberosum]
m.16896_8	894	462.86	PREDICTED: UPF0603 protein At1g54780, chloroplastic-like [Solanum lycopersicum]
m.20668_8	480	461.25	RecName: Full=Eukaryotic translation initiation factor 5A-2; Short=eIF-5A-2; AltName: Full=eIF-4D
m.6812_8	579	461.01	PREDICTED: actin-depolymerizing factor 2-like [Solanum lycopersicum]
m.20617_8	930	460.97	dicarboxylate/tricarboxylate carrier [Nicotiana tabacum]
m.20311_8	516	458.76	PREDICTED: uncharacterized protein LOC102602872 [Solanum tuberosum]
m.83488_8	645	456.92	RecName: Full=Pleiotropic drug resistance protein 1; AltName: Full=NpPDR1 [Nicotiana plumbaginifolia]
m.33270_8	495	456.18	hypothetical protein JCGZ_16624 [Jatropha curcas]
m.83499_8	699	455.72	PREDICTED: probable phospholipid hydroperoxide glutathione peroxidase-like [Solanum tuberosum]
m.2834_8	490	454.72	PREDICTED: fibroin heavy chain-like [Solanum tuberosum]
m.10718_8	480	454.52	PREDICTED: 40S ribosomal protein S11-like [Solanum lycopersicum]
m.83515_8	336	450.64	Uncharacterized protein TCM_012229 [Theobroma cacao]
m.5272_8	1089	450.27	PREDICTED: phosphoglycolate phosphatase-like [Solanum lycopersicum]
m.25463_8	1206	449.36	PREDICTED: auxin-induced in root cultures protein 12-like [Solanum tuberosum]
m.19933_8	426	448.76	PREDICTED: stress enhanced protein 1, chloroplastic-like isoform X1 [Solanum tuberosum]
m.83455_8	375	448.45	hypothetical protein CISIN_1g045338mg [Citrus sinensis]
m.83468_8	1887	445.86	proton pump interactor 1 [Solanum tuberosum]
m.20678_8	1365	445.13	cytosolic acetoacetyl-coenzyme A thiolase [Nicotiana tabacum]
m.67507_8	2118	442.72	PREDICTED: uncharacterized protein LOC101253713 [Solanum lycopersicum]
m.83496_8	429	442.66	PREDICTED: 50S ribosomal protein 5, chloroplastic-like [Solanum tuberosum]
m.18224_8	798	442.26	-
m.19943_8	312	442.11	PREDICTED: gibberellin-regulated protein 14-like [Solanum lycopersicum]
m.18215_8	621	442.08	60S ribosomal protein L13a-4-like [Solanum tuberosum]
m.5676_8	669	441.9	PREDICTED: cold-regulated 413 inner membrane protein 2, chloroplastic-like [Solanum lycopersicum]
m.33935_8	402	441.9	PREDICTED: 40S ribosomal protein S24-2-like [Solanum lycopersicum]
m.11541_8	663	439.98	PREDICTED: GDSL esterase/lipase APG-like [Solanum lycopersicum]
m.49975_8	1044	439.94	spermidine synthase [Nicotiana tabacum]
m.42112_8	864	439.23	PREDICTED: unknown protein DS12 from 2D-PAGE of leaf, chloroplastic-like [Solanum tuberosum]
m.3426_8	1458	439.09	RecName: Full=Elongation factor TuB, chloroplastic; Short=EF-TuB; Flags: Precursor
m.25510_8	1779	438.27	PREDICTED: pyruvate kinase, cytosolic isozyme-like [Solanum lycopersicum]
m.83475_8	342	437.59	hypothetical protein MIMGU_mgv1a016591mg [Erythranthe guttata]
m.10904_8	402	437.1	ly200 protein [Capsicum annuum]
m.46722_8	330	437.01	-
m.11383_8	1101	435.2	PREDICTED: mitochondrial phosphate carrier protein 3, mitochondrial-like [Solanum tuberosum]
m.59648_8	4878	433.49	putative ferredoxin-dependent glutamate synthase 1 [Capsicum annuum]
m.83503_8	495	432.8	PREDICTED: universal stress protein A-like protein-like [Solanum tuberosum]
m.33629_8	639	432.21	PREDICTED: 60S ribosomal protein L19-2-like [Solanum lycopersicum]
m.13200_8	1065	431.29	nicotine uptake permease 1 [Nicotiana tabacum]
m.52963_8	1467	430.73	PREDICTED: probable methyltransferase PMT20-like isoform 1 [Solanum lycopersicum]
m.20534_8	591	429.79	PREDICTED: uncharacterized protein LOC101251376 [Solanum lycopersicum]
m.30397_8	990	429.44	PREDICTED: ATP-citrate synthase alpha chain protein 2-like [Solanum lycopersicum]
m.21242_8	339	428.31	hypothetical protein MIMGU_mgv1a016591mg [Erythranthe guttata]
m.22422_8	459	427.3	PREDICTED: 40S ribosomal protein S18-like [Solanum lycopersicum]
m.83452_8	387	427.13	Ubiquitin supergroup,Ribosomal protein L40e [Theobroma cacao]
m.19991_8	975	423.31	endochitinase [Nicotiana attenuata]
m.11542_8	330	422.04	PREDICTED: GDSL esterase/lipase APG-like [Solanum lycopersicum]
m.83483_8	1161	420.19	PREDICTED: glycerate dehydrogenase HPR, peroxisomal [Solanum lycopersicum]
m.19942_8	339	419.87	PREDICTED: protein translation factor SUI1 homolog [Solanum tuberosum]
m.2938_8	683	419.57	PREDICTED: elongation factor 1-delta 1-like [Solanum tuberosum]
m.2826_8	495	417.64	PREDICTED: uncharacterized protein LOC101246821 [Solanum lycopersicum]
m.10116_8	591	417.57	PREDICTED: uncharacterized protein At5g39570-like isoform 2 [Solanum lycopersicum]
m.36557_8	459	413.91	ubiquitin-conjugating enzyme [Nicotiana tabacum]
m.83466_8	825	413.33	PREDICTED: adenine phosphoribosyltransferase 1, chloroplastic-like [Solanum tuberosum]
m.83532_8	741	411.71	PREDICTED: BI1-like protein-like [Solanum tuberosum]
m.57616_8	1809	410.37	PREDICTED: ABC transporter F family member 1-like [Solanum lycopersicum]
m.45369_8	1533	409.45	PREDICTED: uncharacterized protein At4g06744-like [Solanum lycopersicum]
m.2781_8	2364	409.05	RecName: Full=Plasma membrane ATPase 4; AltName: Full=Proton pump 4
m.43877_8	2298	406.79	inorganic pyrophosphatase [Nicotiana tabacum]
m.3268_8	1053	405.32	ankyrin-repeat protein HBP1 [Nicotiana tabacum]
m.45738_8	1398	405.19	3-ketoacyl CoA thiolase 1 [Petunia x hybrida]
m.5188_8	438	404.9	PREDICTED: eukaryotic translation initiation factor 1A-like [Vitis vinifera]
m.58538_8	1476	404.89	PREDICTED: tubulin beta-1 chain-like [Solanum lycopersicum]
m.11617_8	1071	404.64	PREDICTED: GDSL esterase/lipase At5g55050-like [Solanum tuberosum]
m.83540_8	501	404.54	RecName: Full=Plasma membrane ATPase 4; AltName: Full=Proton pump 4
m.2794_8	903	402.89	PREDICTED: stromal 70 kDa heat shock-related protein, chloroplastic-like [Solanum tuberosum]
m.83482_8	1530	402.49	PREDICTED: protein TIC 62, chloroplastic-like [Solanum tuberosum]
m.2777_8	339	400.89	PREDICTED: putative SERF-like protein-like [Cicer arietinum]
m.11096_8	447	400.57	60S ribosomal protein L27a-3-like [Solanum tuberosum]
m.25420_8	423	399.92	putative multiprotein bridging factor 1 [Nicotiana tabacum]
m.30626_8	876	399.62	PREDICTED: uncharacterized protein LOC102578855 [Solanum tuberosum]
m.5314_8	801	399.46	PREDICTED: uncharacterized protein LOC102591394 [Solanum tuberosum]
m.39199_8	441	399.1	hypothetical protein CICLE_v10002804mg [Citrus clementina]
m.2775_8	1824	398.95	RecName: Full=ATP-dependent RNA helicase-like protein DB10
m.3050_8	402	398.8	PREDICTED: 40S ribosomal protein S24-2-like [Solanum lycopersicum]
m.11515_8	480	397.79	PREDICTED: chaperone protein dnaJ 8, chloroplastic-like [Solanum tuberosum]
m.46688_8	1359	396.92	protein COBRA-like precursor [Solanum lycopersicum]
m.83513_8	375	396.81	heat shock protein 70-3 [Nicotiana tabacum]
m.5316_8	585	396.54	PREDICTED: uncharacterized protein LOC101259232 isoform 1 [Solanum lycopersicum]
m.19494_8	324	396.4	RecName: Full=Calreticulin; Flags: Precursor
m.17845_8	361	396.34	putative actin family protein [Zea mays]
m.2793_8	792	394.46	PREDICTED: uncharacterized protein C24B11.05-like [Solanum tuberosum]
m.83527_8	756	394.02	PREDICTED: stem-specific protein TSJT1-like [Solanum tuberosum]
m.11415_8	645	392.32	PREDICTED: protein PHLOEM PROTEIN 2-LIKE A9-like [Solanum tuberosum]
m.10739_8	342	391.26	PREDICTED: protein translation factor SUI1 homolog isoform 1 [Solanum lycopersicum]
m.23563_8	792	390.91	expansin-like protein precursor [Solanum tuberosum]
m.11416_8	609	389.58	PREDICTED: uncharacterized protein LOC101255245 [Solanum lycopersicum]
m.43882_8	843	389.54	PREDICTED: 40S ribosomal protein S2-1-like [Solanum lycopersicum]
m.17922_8	552	388.18	PREDICTED: thioredoxin M-type, chloroplastic-like [Solanum lycopersicum]
m.33245_8	498	387.29	PREDICTED: V-type proton ATPase 16 kDa proteolipid subunit c2-like isoform 1 [Solanum lycopersicum]
m.83534_8	321	386.07	Histone H2B [Medicago truncatula]
m.10626_8	435	385.19	RNA-binding glycine-rich protein [Nicotiana rustica]
m.83502_8	585	385.12	PREDICTED: CASP-like protein 5-like [Solanum tuberosum]
m.2797_8	498	385.05	PREDICTED: cyanate hydratase-like [Solanum lycopersicum]
m.25381_8	1209	384.59	PREDICTED: protein notum homolog isoform 1 [Solanum lycopersicum]
m.3344_8	438	383.21	PREDICTED: 40S ribosomal protein S17-like isoform X1 [Solanum tuberosum]
m.10015_8	363	382.97	RecName: Full=60S ribosomal protein L34
m.83508_8	651	382.8	PREDICTED: BRASSINOSTEROID INSENSITIVE 1-associated receptor kinase 1-like [Solanum lycopersicum]
m.7459_8	1068	382.36	cathepsin B [Nicotiana benthamiana]
m.67138_8	1725	382.21	PREDICTED: calnexin homolog [Solanum tuberosum]
m.19493_8	1101	381.65	RecName: Full=Calreticulin; Flags: Precursor
m.83436_8	453	380.05	hypothetical protein PHAVU_006G019800g [Phaseolus vulgaris]
m.5256_8	306	379.71	PREDICTED: selenoprotein K-like [Solanum lycopersicum]
m.20294_8	1338	379.2	Hop-interacting protein THI012 [Solanum lycopersicum]
m.83474_8	366	378.57	PREDICTED: 60S acidic ribosomal protein P3-like [Solanum lycopersicum]
m.18769_8	738	377.04	PREDICTED: protein LURP-one-related 12-like [Solanum lycopersicum]
m.25698_8	459	376.45	s-adenosylmethionine synthase 1, partial [Genlisea aurea]
m.5211_8	1236	376.16	squalene synthase [Nicotiana tabacum]
m.5644_8	969	373.86	ascorbate peroxidase [Capsicum frutescens]
m.83615_8	345	372.71	pit2 [Nicotiana tabacum]
m.83509_8	774	372.67	PREDICTED: 60S ribosomal protein L7a-2-like [Solanum tuberosum]
m.9952_8	795	371.66	PREDICTED: 40S ribosomal protein S4-like isoform 1 [Solanum lycopersicum]
m.5231_8	2139	371.07	phenylalanine ammonia-lyase 1 [Nicotiana attenuata]
m.3278_8	339	370.54	hypothetical protein POPTR_0013s10300g, partial [Populus trichocarpa]
m.24967_8	762	370.21	PREDICTED: stem-specific protein TSJT1-like [Solanum tuberosum]
m.24965_8	762	370.21	PREDICTED: stem-specific protein TSJT1-like [Solanum tuberosum]
m.16331_8	612	368.85	PREDICTED: uncharacterized protein LOC101244581 [Solanum lycopersicum]
m.83535_8	1500	368.01	PREDICTED: probable polyamine oxidase 4-like [Solanum lycopersicum]
m.34451_8	690	366.82	PREDICTED: V-type proton ATPase subunit E-like [Solanum tuberosum]
m.83516_8	1284	366.26	sulfur [Nicotiana tabacum]
m.25471_8	1197	366.16	class 2 knotted1-like protein [Nicotiana tabacum]
m.81341_8	327	365.6	60S ribosomal protein L38 [Solanum lycopersicum]
m.29490_8	324	365.47	PREDICTED: glutathione S-transferase-like [Solanum lycopersicum]
m.3418_8	1596	365.42	PREDICTED: histidine decarboxylase-like isoform 1 [Solanum lycopersicum]
m.83556_8	414	364.26	NtSar1 protein [Nicotiana tabacum]
m.11199_8	606	363.84	PREDICTED: 60S ribosomal protein L21-2-like [Solanum lycopersicum]
m.19924_8	591	363.63	14-3-3 a-1 protein [Nicotiana tabacum]
m.83522_8	1095	363.61	PREDICTED: bark storage protein A-like [Solanum tuberosum]
m.29418_8	711	363.11	CYP73A47v3 [Nicotiana tabacum]
m.37458_8	429	361.62	PREDICTED: 60S ribosomal protein L5-like [Solanum tuberosum]
m.20103_8	339	360.97	PREDICTED: protein SPIRAL1-like 1-like isoform 1 [Solanum lycopersicum]
m.83528_8	987	360.57	PREDICTED: uncharacterized protein LOC101254510 [Solanum lycopersicum]
m.39325_8	1872	360.03	PREDICTED: V-type proton ATPase catalytic subunit A-like [Solanum tuberosum]
m.11438_8	861	358.67	PREDICTED: probable ribose-5-phosphate isomerase-like [Solanum tuberosum]
m.5208_8	540	358.2	PREDICTED: peroxisomal fatty acid beta-oxidation multifunctional protein AIM1-like [Solanum lycopersicum]
m.5246_8	324	357.78	40S ribosomal protein S25 [Solanum lycopersicum]
m.33268_8	495	357.11	hypothetical protein JCGZ_16624 [Jatropha curcas]
m.83514_8	915	356.8	PREDICTED: ribosome-binding factor PSRP1, chloroplastic [Solanum tuberosum]
m.56645_8	1671	354.31	mitochondrial ATPase beta subunit [Nicotiana sylvestris]
m.3320_8	606	354.24	alpha chain of nascent polypeptide associated complex [Nicotiana benthamiana]
m.17694_8	1338	354.23	NADPH:protochlorophyllide oxidoreductase [Nicotiana tabacum]
m.83497_8	723	353.01	PREDICTED: 60S ribosomal protein L7-4-like [Solanum lycopersicum]
m.59227_8	594	352.46	PREDICTED: 40S ribosomal protein S9-2-like [Solanum lycopersicum]
m.83582_8	621	350.68	jasmonate ZIM domain protein a [Nicotiana attenuata]
m.83487_8	483	350.36	BTF3 [Nicotiana benthamiana]
m.10090_8	894	349.54	chloroplast-localized protein [Nicotiana benthamiana]
m.5673_8	966	348.61	2-hydroxyisoflavanone dehydratase [Nicotiana tabacum]
m.19187_8	1473	348.43	vacuolar processing enzyme-1b [Nicotiana tabacum]
m.83606_8	354	348.08	PREDICTED: high-light-induced protein, chloroplastic-like [Solanum tuberosum]
m.37541_8	786	347.65	RecName: Full=40S ribosomal protein S3a; AltName: Full=Protein cyc07
m.10787_8	504	347.25	PREDICTED: 60S ribosomal protein L28-1-like isoform 1 [Solanum lycopersicum]
m.29423_8	516	346.01	cysteine-rich extensin-like protein [Nicotiana tabacum]
m.47430_8	531	344.88	histone 2b [Nicotiana benthamiana]
m.4851_8	702	344.81	PREDICTED: acid phosphatase 1-like [Solanum tuberosum]
m.83501_8	1686	344.54	PREDICTED: uncharacterized protein LOC102586166 [Solanum tuberosum]
m.81185_8	1077	344.11	elongation factor-1 alpha [Nicotiana paniculata]
m.83506_8	1551	343.83	PREDICTED: gamma aminobutyrate transaminase 1, mitochondrial-like [Solanum tuberosum]
m.83566_8	414	343.76	phenylalanine ammonia-lyase, partial [Lycium chinense]
m.21322_8	741	342.39	RecName: Full=NADP-dependent glyceraldehyde-3-phosphate dehydrogenase; AltName: Full=Glyceraldehyde-3-phosphate dehydrogenase [NADP(+)]; AltName: Full=Non-phosphorylating glyceraldehyde 3-phosphate dehydrogenase; AltName: Full=Triosephosphate dehydrogenase [Nicotiana plumbaginifolia]
m.2792_8	399	342.25	RecName: Full=50S ribosomal protein L28, chloroplastic; AltName: Full=CL28; Flags: Precursor [Nicotiana tabacum]
m.83601_8	564	340.85	PREDICTED: 30S ribosomal protein S20, chloroplastic-like [Solanum tuberosum]
m.25503_8	471	339.5	PREDICTED: rhodanese-like domain-containing protein 14, chloroplastic-like [Solanum tuberosum]
m.3768_8	855	339.49	PREDICTED: NAC transcription factor 29-like [Solanum tuberosum]
m.5726_8	468	338.98	PREDICTED: copper transporter 6-like [Solanum tuberosum]
m.59803_8	1254	338.98	elongation factor 1 gamma-like protein [Nicotiana tabacum]
m.22402_8	1302	338.9	PREDICTED: CBL-interacting serine/threonine-protein kinase 6-like [Solanum tuberosum]
m.83541_8	474	338.26	ORF; able to induce HR-like lesions [Nicotiana tabacum]
m.47425_8	300	338.25	ubiquitin, putative [Ricinus communis]
m.83562_8	954	338.12	myo-inositol oxygenase [Solanum lycopersicum]
m.18890_8	1236	337.83	PREDICTED: basic leucine zipper and W2 domain-containing protein 2-like [Solanum tuberosum]
m.2899_8	1251	337.49	PREDICTED: stromal 70 kDa heat shock-related protein, chloroplastic-like [Solanum tuberosum]
m.10453_8	306	337.12	glutaredoxin [Solanum tuberosum]
m.83542_8	747	336.44	RecName: Full=Phenylalanine ammonia-lyase
m.11373_8	546	336.15	hypothetical protein POPTR_0015s12340g [Populus trichocarpa]
m.83610_8	456	335.3	plastidic ATP/ADP-transporter [Solanum tuberosum]
m.5320_8	1020	335.27	homeodomain protein Hfi22 [Nicotiana tabacum]
m.83555_8	441	335.14	PREDICTED: 40S ribosomal protein S4-like isoform 2 [Solanum lycopersicum]
m.18006_8	576	334.3	ribosomal protein S7-like protein [Solanum tuberosum]
m.43272_8	2124	333.95	RecName: Full=ATP-dependent zinc metalloprotease FTSH, chloroplastic; AltName: Full=DS9; Flags: Precursor [Nicotiana tabacum]
m.56648_8	1683	333.82	RecName: Full=ATP synthase subunit beta, mitochondrial; Flags: Precursor [Nicotiana plumbaginifolia]
m.83520_8	513	333.3	PREDICTED: uncharacterized protein LOC100250168 [Vitis vinifera]
m.5687_8	948	332.85	RecName: Full=31 kDa ribonucleoprotein, chloroplastic; Flags: Precursor
m.83622_8	558	332.05	peroxiredoxin 2B [Nicotiana benthamiana]
m.32082_8	639	331.18	PREDICTED: 60S ribosomal protein L7a-2-like [Solanum tuberosum]
m.3434_8	420	330.49	RecName: Full=Elongation factor TuB, chloroplastic; Short=EF-TuB; Flags: Precursor
m.59868_8	1896	330.21	plastidic ATP/ADP-transporter [Solanum tuberosum]
m.5760_8	396	330.03	RecName: Full=50S ribosomal protein L24, chloroplastic; AltName: Full=CL24; Flags: Precursor
m.5568_8	531	329.7	PREDICTED: 50S ribosomal protein L18, chloroplastic-like [Solanum tuberosum]
m.83573_8	978	329.46	putative cytosolic cysteine synthase 7 [Nicotiana tabacum]
m.83598_8	444	329	putative PR-10 type pathogenesis-related protein [Nicotiana tabacum]
m.83576_8	372	328.66	PREDICTED: cytochrome b-c1 complex subunit 7-like [Solanum lycopersicum]
m.20316_8	336	328.47	UP-9A [Nicotiana tabacum]
m.83472_8	930	328.08	putative pyridoxine biosynthesis protein isoform A [Nicotiana tabacum]
m.16411_8	300	327.98	acidic ribosomal protein P1a-like [Solanum tuberosum]
m.5651_8	1446	326.45	PREDICTED: xylose isomerase-like [Solanum tuberosum]
m.83612_8	726	326.29	PREDICTED: 50S ribosomal protein L13, chloroplastic-like isoform 1 [Solanum lycopersicum]
m.21277_8	510	326.12	PREDICTED: dnaJ homolog subfamily B member 3-like [Solanum tuberosum]
m.29770_8	894	324.59	RecName: Full=Probable xyloglucan endotransglucosylase/hydrolase protein; Flags: Precursor
m.56918_8	957	323.79	PREDICTED: triosephosphate isomerase, chloroplastic-like [Solanum lycopersicum]
m.20068_8	462	323.71	PREDICTED: probable serine/threonine-protein kinase kinX-like isoform X1 [Solanum tuberosum]
m.35088_8	606	323.63	major intrinsic protein 2 [Solanum tuberosum]
m.35717_8	903	322.46	PREDICTED: 40S ribosomal protein SA-like [Solanum lycopersicum]
m.83630_8	480	321.22	putative ML domain protein [Nicotiana glauca]
m.52370_8	2139	320.82	PREDICTED: DEAD-box ATP-dependent RNA helicase 7-like [Solanum tuberosum]
m.20122_8	825	320.68	RecName: Full=50S ribosomal protein L3, chloroplastic; Flags: Precursor
m.83529_8	1389	320.52	PREDICTED: major facilitator superfamily domain-containing protein 5-like isoform X1 [Solanum tuberosum]
m.67186_8	1242	320.13	RecName: Full=Eukaryotic initiation factor 4A-14; Short=eIF-4A-14; AltName: Full=ATP-dependent RNA helicase eIF4A-14
m.83557_8	1680	319.76	RecName: Full=2,3-bisphosphoglycerate-independent phosphoglycerate mutase; Short=BPG-independent PGAM; Short=Phosphoglyceromutase; AltName: Full=PGAM-I [Nicotiana tabacum]
m.78203_8	2532	319.7	PREDICTED: elongation factor 2-like isoform 1 [Solanum lycopersicum]
m.78207_8	2532	319.7	PREDICTED: elongation factor 2-like isoform 1 [Solanum lycopersicum]
m.25667_8	1563	319.15	ADP-glucose pyrophosphorylase small subunit [Nicotiana tabacum]
m.52598_8	2499	316.45	cell division control protein [Nicotiana glutinosa]
m.10903_8	402	316.02	hypothetical protein EUGRSUZ_E02353 [Eucalyptus grandis]
m.58458_8	1764	315.65	PREDICTED: ketol-acid reductoisomerase, chloroplastic-like [Solanum lycopersicum]
m.33630_8	636	314.82	PREDICTED: 60S ribosomal protein L19-2-like [Solanum lycopersicum]
m.2892_8	543	314.74	PREDICTED: photosystem II reaction center PSB28 protein, chloroplastic-like [Solanum tuberosum]
m.25687_8	519	314.36	PREDICTED: homeobox-leucine zipper protein ATHB-52-like [Solanum tuberosum]
m.83546_8	1570	314.22	PREDICTED: probable indole-3-acetic acid-amido synthetase GH3.5-like [Solanum lycopersicum]
m.30672_8	2094	314.22	tobacco nucleolin [Nicotiana tabacum]
m.83543_8	1521	313.82	aspartic protease 1 [Nicotiana tabacum]
m.16294_8	555	313.64	ADP-ribosylation factor-like 8b [Nicotiana tabacum]
m.4433_8	1428	313.18	elicitor inducible beta-1,3-glucanase NtEIG-E76 [Nicotiana tabacum]
m.19966_8	2427	312.75	RecName: Full=Phospholipase D alpha 1; Short=PLD alpha 1; AltName: Full=Choline phosphatase 1; AltName: Full=Phosphatidylcholine-hydrolyzing phospholipase D 1
m.83567_8	1533	312.3	PREDICTED: pyruvate kinase, cytosolic isozyme-like [Solanum lycopersicum]
m.83602_8	516	311.7	PREDICTED: photosystem II repair protein PSB27-H1, chloroplastic-like [Solanum tuberosum]
m.3255_8	303	311.2	PREDICTED: cytochrome c oxidase subunit 6a, mitochondrial-like [Solanum tuberosum]
m.3141_8	672	311.18	PREDICTED: vacuolar protein sorting-associated protein 2 homolog 1-like [Solanum tuberosum]
m.83609_8	500	310.7	PREDICTED: peroxiredoxin Q, chloroplastic-like [Solanum tuberosum]
m.62463_8	1008	310.56	sugar-porter family protein 7, partial [Solanum lycopersicum]
m.5584_8	462	309.67	glyceraldehyde-3-phosphate dehydrogenase [Nicotiana tabacum]
m.40875_8	1800	309.63	PREDICTED: cellulose synthase A catalytic subunit 1 [UDP-forming]-like [Solanum lycopersicum]
m.40519_8	495	309.53	PREDICTED: ferredoxin-thioredoxin reductase, variable chain-like [Solanum tuberosum]
m.5511_8	1029	308.44	PREDICTED: R3H domain-containing protein 2-like [Solanum tuberosum]
m.83559_8	1506	307.91	cinnamoyl-CoA hydratase-dehydrogenase [Petunia x hybrida]
m.25429_8	960	307.76	ACC oxidase ACO1 [Nicotiana attenuata]
m.83569_8	663	306.91	PREDICTED: plastidal glycolate/glycerate translocator 1, chloroplastic-like [Solanum tuberosum]
m.25719_8	507	306.59	PREDICTED: ATP synthase subunit d, mitochondrial-like [Solanum tuberosum]
m.6531_8	513	306.43	PREDICTED: cytochrome c oxidase subunit 5b-2, mitochondrial-like isoform 1 [Solanum lycopersicum]
m.11126_8	510	306.09	PREDICTED: probable 60S ribosomal protein L14-like [Solanum tuberosum]
m.6225_8	669	305.62	PREDICTED: putative vesicle-associated membrane protein 726-like isoform 1 [Solanum lycopersicum]
m.20145_8	1068	305.41	transcription factor DREB2a [Nicotiana benthamiana]
m.83656_8	327	305.26	RecName: Full=60S ribosomal protein L34
m.21421_8	399	304.57	PREDICTED: uncharacterized protein LOC101257241 [Solanum lycopersicum]
m.17924_8	552	304.47	PREDICTED: thioredoxin M4, chloroplastic-like [Solanum tuberosum]
m.5712_8	723	303.61	PREDICTED: malate dehydrogenase, mitochondrial-like [Solanum tuberosum]
m.5505_8	765	303.27	PREDICTED: reticulon-like protein B2-like [Solanum lycopersicum]
m.20049_8	717	303.17	PREDICTED: 60S ribosomal protein L6-like [Solanum lycopersicum]
m.10621_8	669	302.88	PREDICTED: thylakoid lumenal 16.5 kDa protein, chloroplastic-like [Solanum lycopersicum]
m.21244_8	489	302.83	PREDICTED: uncharacterized protein LOC102605897 [Solanum tuberosum]
m.47364_8	348	302.65	hypothetical protein [Zea mays]
m.83637_8	543	302.57	PREDICTED: uncharacterized protein LOC101261347 [Solanum lycopersicum]
m.24994_8	633	302.32	40S ribosomal protein S5 [Capsicum annuum]
m.83552_8	1131	302.2	GDP-mannose-3',5'-epimerase [Nicotiana tabacum]
m.21212_8	711	302.18	PREDICTED: glutathione S-transferase T1-like [Solanum tuberosum]
m.47382_8	537	302.09	uncharacterized protein LOC102577837 [Solanum tuberosum]
m.83524_8	1077	301.46	fructose-bisphosphate aldolase-like protein [Solanum tuberosum]
m.3048_8	465	301.38	PREDICTED: uncharacterized protein LOC101257421 [Solanum lycopersicum]
m.10380_8	879	300.94	tubulin beta-5 chain [Zea mays]
m.30456_8	960	300.23	PREDICTED: uncharacterized protein LOC102590017 [Solanum tuberosum]
m.73078_8	837	300.18	PREDICTED: uncharacterized protein LOC101255672 [Solanum lycopersicum]
m.34426_8	1851	299.71	EIL2 [Nicotiana tabacum]
m.83547_8	2355	299.54	PREDICTED: elongation factor G, chloroplastic-like [Solanum lycopersicum]
m.2910_8	891	299.41	PREDICTED: 50S ribosomal protein L15, chloroplastic-like [Solanum lycopersicum]
m.52964_8	810	298.28	PREDICTED: probable methyltransferase PMT20-like isoform X1 [Solanum tuberosum]
m.2836_8	307	297.64	-
m.83679_8	651	297.49	PREDICTED: S-adenosylmethionine decarboxylase proenzyme-like [Solanum tuberosum]
m.30143_8	561	297.43	PREDICTED: uncharacterized protein LOC102581674 [Solanum tuberosum]
m.5613_8	327	296.69	glutaredoxin [Solanum tuberosum]
m.83549_8	1344	296.02	sphingolipid delta-8 desaturase [Nicotiana tabacum]
m.83511_8	666	295.78	Ran binding protein [Nicotiana benthamiana]
m.59229_8	594	295.53	PREDICTED: 40S ribosomal protein S9-2-like [Solanum lycopersicum]
m.58429_8	1734	295.09	PREDICTED: beta-D-xylosidase 1-like [Solanum tuberosum]
m.35814_8	495	294.93	PREDICTED: photosystem II reaction center W protein, chloroplastic-like [Solanum tuberosum]
m.46384_8	849	294.49	PREDICTED: uncharacterized protein LOC101252057 isoform 3 [Solanum lycopersicum]
m.46699_8	528	294.44	hypothetical protein ARALYDRAFT_490270 [Arabidopsis lyrata subsp. lyrata]
m.21291_8	468	294.17	PREDICTED: 50S ribosomal protein L34, chloroplastic-like isoform X1 [Solanum tuberosum]
m.36943_8	1398	293.98	PREDICTED: eukaryotic translation initiation factor 5-like [Vitis vinifera]
m.10378_8	429	292.65	putative ribosomal protein [Capsicum annuum]
m.55606_8	2871	292.62	H+-translocating ATPase [Nicotiana plumbaginifolia]
m.30669_8	2112	292.41	tobacco nucleolin [Nicotiana tabacum]
m.2930_8	535	292.14	PREDICTED: uncharacterized protein LOC101254783 [Solanum lycopersicum]
m.3693_8	432	292.01	PREDICTED: thylakoid membrane phosphoprotein 14 kDa, chloroplastic-like isoform 1 [Solanum lycopersicum]
m.83519_8	339	291.56	-
m.3112_8	369	290.62	PREDICTED: 40S ribosomal protein S20-2-like [Solanum tuberosum]
m.5274_8	1770	290.25	PREDICTED: ruBisCO large subunit-binding protein subunit alpha, chloroplastic-like [Solanum lycopersicum]
m.83596_8	1926	289.07	PREDICTED: transmembrane 9 superfamily member 4-like [Solanum lycopersicum]
m.21385_8	621	288.93	hypothetical protein MTR_3g113875 [Medicago truncatula]
m.21250_8	738	288.82	PREDICTED: eukaryotic translation initiation factor 6-2-like isoform 1 [Solanum lycopersicum]
m.10084_8	681	288.38	PREDICTED: stress-related protein-like [Solanum tuberosum]
m.16320_8	1452	287.92	PREDICTED: UDP-glycosyltransferase 85A2-like [Solanum tuberosum]
m.83639_8	540	287.55	PREDICTED: protein PLANT CADMIUM RESISTANCE 2-like [Solanum tuberosum]
m.29776_8	2223	287.36	GcpE [Solanum lycopersicum]
m.37360_8	429	287.3	unknown [Glycine max]
m.83531_8	603	287.22	acireductone dioxygenase [Solanum tuberosum]
m.13685_8	360	285.28	PREDICTED: uncharacterized protein LOC101247619 [Solanum lycopersicum]
m.83580_8	555	285.27	PREDICTED: uncharacterized protein LOC102584759 isoform X2 [Solanum tuberosum]
m.83563_8	621	284.94	hypothetical protein JCGZ_00588 [Jatropha curcas]
m.83638_8	351	284.86	PREDICTED: 2-Cys peroxiredoxin BAS1-like, chloroplastic-like [Solanum lycopersicum]
m.13858_8	462	284.21	SKP1-like protein [Nicotiana clevelandii]
m.25688_8	1800	283.98	chaperonin-60 beta subunit [Solanum tuberosum]
m.83657_8	843	283.73	PREDICTED: arginine/serine-rich-splicing factor RSP41-like isoform X3 [Solanum tuberosum]
m.83593_8	639	283.4	PREDICTED: iron-sulfur cluster assembly protein 1-like [Solanum tuberosum]
m.25347_8	456	283.38	40S ribosomal protein S13-like [Solanum tuberosum]
m.25660_8	615	283.15	PREDICTED: 60S ribosomal protein L15-like [Solanum lycopersicum]
m.83607_8	729	282.25	PREDICTED: 60S ribosomal protein L7-3-like [Solanum lycopersicum]
m.83570_8	966	281.95	PREDICTED: clathrin light chain 1-like [Solanum tuberosum]
m.49763_8	4308	281.88	RecName: Full=Pleiotropic drug resistance protein 1; AltName: Full=NtPDR1 [Nicotiana tabacum]
m.83649_8	432	281.86	DNA-directed RNA polymerase IIa [Nicotiana tabacum]
m.21276_8	648	281.53	PREDICTED: photosystem II stability/assembly factor HCF136, chloroplastic-like [Solanum tuberosum]
m.9811_8	423	281.41	PREDICTED: thioredoxin H2-like [Solanum lycopersicum]
m.59377_8	465	281.33	PREDICTED: 60S ribosomal protein L9-1-like [Solanum lycopersicum]
m.18963_8	789	280.72	PREDICTED: auxin-induced in root cultures protein 12-like [Solanum tuberosum]
m.59226_8	594	280.25	PREDICTED: 40S ribosomal protein S9-2-like [Solanum lycopersicum]
m.20127_8	534	279.93	PREDICTED: probable histone H2A.4-like [Cucumis sativus]
m.24959_8	315	279.82	unknown [Lotus japonicus]
m.5572_8	852	279.48	PREDICTED: uncharacterized protein LOC102580323 [Solanum tuberosum]
m.3341_8	1809	278.94	PREDICTED: probable peptide/nitrate transporter At5g62680-like [Solanum tuberosum]
m.37543_8	786	278.86	RecName: Full=40S ribosomal protein S3a; AltName: Full=Protein cyc07
m.21215_8	681	278.83	PREDICTED: d-3-phosphoglycerate dehydrogenase, chloroplastic-like [Solanum tuberosum]
m.3342_8	339	278.31	CONSTANS interacting protein 3 [Solanum lycopersicum]
m.83588_8	747	277.96	PREDICTED: peptidyl-prolyl cis-trans isomerase CYP20-2, chloroplastic-like [Solanum tuberosum]
m.71397_8	1089	277.72	PREDICTED: S-adenosylmethionine decarboxylase proenzyme-like [Solanum tuberosum]
m.5195_8	396	276.8	ribosomal protein L17-like protein [Solanum tuberosum]
m.26662_8	633	276.73	PREDICTED: 30S ribosomal protein S9, chloroplastic-like isoform 1 [Solanum lycopersicum]
m.83578_8	741	276.47	PREDICTED: spindle assembly checkpoint component MAD1-like isoform X1 [Solanum tuberosum]
m.48099_8	837	276.33	PREDICTED: uncharacterized protein LOC102606402 [Solanum tuberosum]
m.21289_8	363	276.17	RecName: Full=60S ribosomal protein L34
m.31457_8	540	276.04	PREDICTED: remorin-like [Solanum lycopersicum]
m.10754_8	318	276.04	unnamed protein product [Vitis vinifera]
m.31461_8	540	276.04	PREDICTED: remorin-like [Solanum lycopersicum]
m.13432_8	318	275.88	PREDICTED: V-type proton ATPase 16 kDa proteolipid subunit c2-like isoform 2 [Solanum lycopersicum]
m.35272_8	897	275.58	PREDICTED: bidirectional sugar transporter SWEET10-like [Solanum tuberosum]
m.19287_8	1329	274.49	PREDICTED: protein CTC-INTERACTING DOMAIN 7-like isoform X1 [Solanum tuberosum]
m.51290_8	807	274.3	RecName: Full=Cytochrome b-c1 complex subunit Rieske-5, mitochondrial; AltName: Full=Complex III subunit 5-5; AltName: Full=Rieske iron-sulfur protein 5; Short=RISP5; AltName: Full=Ubiquinol-cytochrome c reductase iron-sulfur subunit 5; Flags: Precursor
m.30165_8	405	274.14	PREDICTED: ubiquitin-like protein 5-like [Setaria italica]
m.83551_8	717	273.92	PREDICTED: thylakoid lumenal 17.4 kDa protein, chloroplastic-like [Solanum tuberosum]
m.29489_8	381	273.45	putative glutathione S-transferase [Nicotiana tabacum]
m.83654_8	645	273.28	PREDICTED: 50S ribosomal protein L21, chloroplastic-like [Solanum tuberosum]
m.83677_8	447	272.14	PREDICTED: nascent polypeptide-associated complex subunit alpha-like protein 2-like [Vitis vinifera]
m.13747_8	693	271.93	PREDICTED: REF/SRPP-like protein At1g67360-like [Solanum tuberosum]
m.5489_8	1077	271.84	ADP-glucose pyrophosphorylase large subunit [Nicotiana tabacum]
m.9916_8	1041	271.71	PREDICTED: thylakoid lumenal 29 kDa protein, chloroplastic-like [Solanum lycopersicum]
m.83683_8	369	271.17	PREDICTED: uncharacterized protein LOC102606336 [Solanum tuberosum]
m.5618_8	567	270.67	PREDICTED: nucleolin-like [Solanum tuberosum]
m.47429_8	300	270.66	ubiquitin, putative [Ricinus communis]
m.13528_8	384	270.42	major intrinsic protein 2 [Solanum tuberosum]
m.83653_8	696	270.23	quinone reductase [Nicotiana benthamiana]
m.83629_8	354	269.65	PREDICTED: uncharacterized protein At2g27730, mitochondrial-like isoform 1 [Solanum lycopersicum]
m.35087_8	564	269.44	PREDICTED: probable aquaporin PIP2-2-like [Solanum tuberosum]
m.30206_8	822	269.4	PREDICTED: membrane steroid-binding protein 2-like [Solanum tuberosum]
m.62469_8	1446	269.28	PREDICTED: sugar transporter ERD6-like 16-like [Solanum tuberosum]
m.50151_8	429	269.18	PREDICTED: uncharacterized protein LOC102587863 [Solanum tuberosum]
m.25682_8	717	269.12	PREDICTED: psbP-like protein 1, chloroplastic-like [Solanum tuberosum]
m.83643_8	1236	269.12	RecName: Full=Glutamate dehydrogenase B; Short=GDH B
m.83611_8	1488	269.1	PREDICTED: sugar transporter ERD6-like 4-like [Solanum tuberosum]
m.83695_8	603	268.28	PREDICTED: NAD(P)H:quinone oxidoreductase-like [Solanum lycopersicum]
m.18898_8	861	268.19	PREDICTED: cytochrome c1-1, heme protein, mitochondrial-like [Solanum tuberosum]
m.83454_8	855	268.13	mRNA-binding protein precursor, partial [Nicotiana tabacum]
m.83453_8	855	268.13	mRNA-binding protein precursor, partial [Nicotiana tabacum]
m.49751_8	1035	268.02	serine/threonine-protein kinase SAPK2-like [Solanum tuberosum]
m.47431_8	531	267.96	histone 2b [Nicotiana benthamiana]
m.16058_8	705	267.35	PREDICTED: CBS domain-containing protein CBSX1, chloroplastic-like [Solanum tuberosum]
m.16569_8	477	267.29	PREDICTED: uncharacterized protein LOC102584034 [Solanum tuberosum]
m.5589_8	438	267.2	PREDICTED: uncharacterized protein LOC101256581 [Solanum lycopersicum]
m.2878_8	618	266.35	PREDICTED: DNA-directed RNA polymerases I, II, and III subunit RPABC1-like isoform 1 [Solanum lycopersicum]
m.9913_8	411	266.19	PREDICTED: 14 kDa proline-rich protein DC2.15-like [Solanum tuberosum]
m.47121_8	555	265.96	PREDICTED: lipoxygenase homology domain-containing protein 1-like [Solanum tuberosum]
m.5657_8	2943	265.95	PREDICTED: staphylococcal nuclease domain-containing protein 1-like [Solanum lycopersicum]
m.83625_8	567	265.89	hypothetical protein MIMGU_mgv1a015787mg [Erythranthe guttata]
m.2907_8	1350	265.11	MAP kinase [Nicotiana tabacum]
m.13630_8	546	265.1	senescence-associated protein [Nicotiana tabacum]
m.83669_8	717	264.91	PREDICTED: uncharacterized protein LOC102600963 isoform X1 [Solanum tuberosum]
m.83498_8	738	264.5	14-3-3 protein [Nicotiana tabacum]
m.83675_8	1143	264.08	PREDICTED: phosphorylated carbohydrates phosphatase TM_1254-like [Solanum lycopersicum]
m.37456_8	906	263.46	PREDICTED: 60S ribosomal protein L5-like [Solanum lycopersicum]
m.55603_8	2274	262.82	PREDICTED: probable methyltransferase PMT24-like [Solanum tuberosum]
m.3333_8	396	262.45	profilin-like [Solanum tuberosum]
m.3334_8	396	262.45	profilin-like [Solanum tuberosum]
m.13663_8	342	262.44	PREDICTED: small ubiquitin-related modifier 1-like [Solanum tuberosum]
m.16367_8	372	262.24	PREDICTED: 60S ribosomal protein L35-like isoform X2 [Solanum tuberosum]
m.10441_8	1482	261.83	PREDICTED: cellulose synthase A catalytic subunit 1 [UDP-forming] [Solanum tuberosum]
m.29338_8	786	261.74	PREDICTED: tetrapyrrole-binding protein, chloroplastic-like [Solanum tuberosum]
m.5270_8	384	261.66	PREDICTED: 40S ribosomal protein S26-2-like [Solanum lycopersicum]
m.83583_8	507	261.6	2-Cys peroxiredoxin, partial [Nicotiana benthamiana]
m.37452_8	906	261.44	PREDICTED: 60S ribosomal protein L5-like [Solanum lycopersicum]
m.83536_8	1539	261.38	PREDICTED: heterogeneous nuclear ribonucleoprotein 27C-like [Solanum lycopersicum]
m.83594_8	666	261.32	40S ribosomal protein S8 [Zea mays]
m.24998_8	633	260.86	40S ribosomal protein S5 [Capsicum annuum]
m.83626_8	3219	260.43	PREDICTED: presequence protease 1, chloroplastic/mitochondrial-like [Solanum lycopersicum]
m.58530_8	1575	260.16	PREDICTED: 4-coumarate--CoA ligase-like 10-like [Solanum tuberosum]
m.20321_8	1230	259.79	PREDICTED: shaggy-related protein kinase NtK-1-like isoform 1 [Solanum lycopersicum]
m.20126_8	564	259.75	H2A histone [Nicotiana tabacum]
m.51049_8	2001	259.69	RecName: Full=Acetolactate synthase 1, chloroplastic; AltName: Full=ALS I; AltName: Full=Acetohydroxy-acid synthase I; AltName: Full=Acetolactate synthase I; Flags: Precursor [Nicotiana tabacum]
m.83624_8	432	259.26	PREDICTED: 40S ribosomal protein S12-like isoform 2 [Vitis vinifera]
m.2914_8	669	259.22	cystathionine gamma synthase [Nicotiana tabacum]
m.47427_8	300	259.2	PREDICTED: ubiquitin-40S ribosomal protein S27a-like [Citrus sinensis]
m.83634_8	894	258.98	deacetylase-like protein [Solanum tuberosum]
m.15754_8	675	258.84	arabinogalactan protein [Nicotiana alata]
m.83504_8	2697	258.36	PREDICTED: alpha-amylase 3, chloroplastic-like [Solanum tuberosum]
m.83667_8	525	257.56	chloroplast elongation factor TuA (EF-TuA) [Nicotiana sylvestris]
m.30023_8	1113	256.76	SGT1 [Nicotiana attenuata]
m.4246_8	1095	256.75	isocitrate dehydrogenase (NAD+) [Nicotiana tabacum]
m.69257_8	3453	256.52	PREDICTED: ABC transporter C family member 4-like [Solanum tuberosum]
m.83708_8	585	256.41	PREDICTED: uncharacterized GPI-anchored protein At5g19250-like [Solanum lycopersicum]
m.83518_8	816	256.31	cellulose synthase [Nicotiana tabacum]
m.6980_8	351	256.3	PREDICTED: uncharacterized protein LOC101243677 [Solanum lycopersicum]
m.62269_8	1710	255.3	PREDICTED: YTH domain family protein 1-like [Solanum tuberosum]
m.83619_8	693	255.14	PREDICTED: glutathione S-transferase U17-like [Solanum tuberosum]
m.83577_8	1953	255.06	PREDICTED: soluble starch synthase 1, chloroplastic/amyloplastic-like [Solanum lycopersicum]
m.32084_8	573	254.97	PREDICTED: 60S ribosomal protein L7a-2-like [Solanum tuberosum]
m.83645_8	708	254.57	PREDICTED: uncharacterized protein LOC102600849 [Solanum tuberosum]
m.37703_8	1158	254.41	PREDICTED: palmitoyl-monogalactosyldiacylglycerol delta-7 desaturase, chloroplastic-like [Solanum tuberosum]
m.3088_8	774	253.88	transcription factor MYB1R1 [Solanum tuberosum]
m.53454_8	678	253.19	aquaporin [Nicotiana tabacum]
m.18216_8	315	252.47	60S ribosomal protein L13a-4-like [Solanum tuberosum]
m.21220_8	759	250.73	PREDICTED: 20 kDa chaperonin, chloroplastic-like [Solanum tuberosum]
m.3269_8	306	250.24	-
m.45527_8	1881	250.21	PREDICTED: protein ECERIFERUM 1-like [Solanum lycopersicum]
m.83636_8	1155	250.1	PREDICTED: uncharacterized protein LOC102601639 [Solanum tuberosum]
m.29409_8	1827	249.92	PREDICTED: ATP-citrate synthase beta chain protein 1-like [Solanum lycopersicum]
m.55597_8	2397	249.81	PREDICTED: probable methyltransferase PMT26-like [Solanum tuberosum]
m.19961_8	1113	249.38	PREDICTED: ethylene-responsive transcription factor RAP2-12-like [Solanum tuberosum]
m.18149_8	423	247.93	acyl carrier protein [Solanum lycopersicum]
m.18148_8	423	247.93	acyl carrier protein [Solanum lycopersicum]
m.44535_8	1266	247.79	PREDICTED: fasciclin-like arabinogalactan protein 10-like [Solanum tuberosum]
m.2857_8	528	247.55	PREDICTED: iron-sulfur assembly protein IscA, chloroplastic-like [Solanum lycopersicum]
m.83599_8	339	247.54	PREDICTED: uncharacterized protein LOC102598422 isoform X1 [Solanum tuberosum]
m.83631_8	585	247.32	PREDICTED: auxin-responsive protein IAA3-like [Solanum tuberosum]
m.19042_8	954	247.27	PREDICTED: uncharacterized protein LOC101267442 isoform 1 [Solanum lycopersicum]
m.83544_8	666	247.02	RAN [Nicotiana sylvestris]
m.74355_8	1599	246.86	PREDICTED: 11-oxo-beta-amyrin 30-oxidase-like [Solanum tuberosum]
m.57451_8	489	246.73	PREDICTED: protein EARLY RESPONSIVE TO DEHYDRATION 15-like [Solanum tuberosum]
m.57453_8	489	246.73	PREDICTED: protein EARLY RESPONSIVE TO DEHYDRATION 15-like [Solanum tuberosum]
m.19159_8	585	246.57	PREDICTED: 60S ribosomal protein L21-2-like [Solanum lycopersicum]
m.21221_8	759	246.53	PREDICTED: 20 kDa chaperonin, chloroplastic-like [Solanum tuberosum]
m.19904_8	1161	245.75	PREDICTED: bifunctional polymyxin resistance protein ArnA-like [Solanum lycopersicum]
m.65209_8	534	245.68	PREDICTED: transcription initiation factor TFIID subunit 9 isoform X1 [Solanum tuberosum]
m.40518_8	1491	245.39	PREDICTED: protein TRANSPARENT TESTA 12-like [Solanum lycopersicum]
m.83702_8	369	245.35	FtsH protease, chloroplast precursor [Platanus x acerifolia]
m.6185_8	1452	245.1	PREDICTED: malate dehydrogenase [NADP], chloroplastic-like [Solanum tuberosum]
m.83584_8	2142	244.31	cytochrome P450 NADPH-reductase [Petunia x hybrida]
m.83633_8	965	243.89	PREDICTED: 26S proteasome regulatory subunit 4 homolog A-like [Solanum lycopersicum]
m.57765_8	780	243.88	putative small heat shock protein [Nicotiana benthamiana]
m.73092_8	2166	243.51	arginine decarboxylase [Nicotiana tabacum]
m.30274_8	363	242.95	PREDICTED: UPF0483 protein GA18864-like [Solanum tuberosum]
m.25419_8	420	242.87	PREDICTED: multiprotein-bridging factor 1b-like [Solanum lycopersicum]
m.14424_8	306	242.35	PREDICTED: chlorophyll a-b binding protein 4, chloroplastic-like [Solanum lycopersicum]
m.83571_8	798	242.13	PREDICTED: ribosome-recycling factor, chloroplastic-like [Solanum tuberosum]
m.56798_8	1785	241.79	PREDICTED: probable methylenetetrahydrofolate reductase-like [Solanum tuberosum]
m.83726_8	1413	241.71	citrate synthase [Nicotiana tabacum]
m.77520_8	867	241.63	PREDICTED: mediator-associated protein 1-like [Solanum tuberosum]
m.37078_8	1794	241.56	PREDICTED: probable peptide/nitrate transporter At3g53960-like [Solanum tuberosum]
m.20633_8	579	241.17	PREDICTED: uncharacterized protein At5g39570-like isoform 1 [Solanum lycopersicum]
m.83690_8	675	241.01	PREDICTED: uncharacterized protein LOC101266364 [Solanum lycopersicum]
m.83671_8	1239	240.41	PREDICTED: 3'-5' exoribonuclease 1-like [Solanum tuberosum]
m.83713_8	579	240.01	PREDICTED: translocon-associated protein subunit beta-like [Solanum lycopersicum]
m.83734_8	426	239.96	cytosolic aconitase [Nicotiana tabacum]
m.69110_8	312	239.88	hypothetical protein ZEAMMB73_313798 [Zea mays]
m.83719_8	879	239.2	arginine decarboxylase [Nicotiana tabacum]
m.83802_8	423	239.05	PREDICTED: NADH dehydrogenase [ubiquinone] iron-sulfur protein 4, mitochondrial-like [Solanum tuberosum]
m.83704_8	1050	238.86	PREDICTED: BTB/POZ and TAZ domain-containing protein 2-like [Solanum lycopersicum]
m.83737_8	492	238.44	-
m.17449_8	789	238.31	RecName: Full=NADP-dependent glyceraldehyde-3-phosphate dehydrogenase; AltName: Full=Glyceraldehyde-3-phosphate dehydrogenase [NADP(+)]; AltName: Full=Non-phosphorylating glyceraldehyde 3-phosphate dehydrogenase; AltName: Full=Triosephosphate dehydrogenase [Nicotiana plumbaginifolia]
m.4676_8	1392	238.3	oxysterol-binding protein [Solanum tuberosum]
m.25615_8	1758	238.24	GTP cyclohydrolase II [Nicotiana tabacum]
m.6862_8	609	238.06	PREDICTED: cold-regulated 413 plasma membrane protein 2-like [Solanum lycopersicum]
m.41275_8	897	237.95	uncharacterized protein LOC102577607 [Solanum tuberosum]
m.83642_8	453	237.81	PREDICTED: macrophage migration inhibitory factor homolog isoform 2 [Solanum lycopersicum]
m.83856_8	387	237.55	arginine decarboxylase [Nicotiana sylvestris]
m.18165_8	1356	237.42	alpha-tubulin [Nicotiana tabacum]
m.21424_8	465	237.39	PREDICTED: uncharacterized protein At1g32220, chloroplastic-like [Solanum tuberosum]
m.83659_8	1056	237.39	putative quinolinate phosphoribosyltransferase2 [Nicotiana glauca]
m.37799_8	1932	237.34	pathogen-inducible alpha-dioxygenase [Nicotiana attenuata]
m.35932_8	1170	237.3	ribosomal protein L3A [Nicotiana tabacum]
m.11011_8	933	236.33	beta-carbonic anhydrase [Nicotiana tabacum]
m.83623_8	345	236.18	hypothetical protein MIMGU_mgv1a016162mg [Erythranthe guttata]
m.18009_8	412	235.85	PREDICTED: 40S ribosomal protein S7-like isoform 3 [Solanum lycopersicum]
m.10403_8	2130	235.02	PREDICTED: cyclic nucleotide-gated ion channel 2-like isoform 1 [Solanum lycopersicum]
m.36303_8	1782	234.8	PREDICTED: cleft lip and palate transmembrane protein 1 homolog isoform X2 [Solanum tuberosum]
m.83640_8	486	234.45	PREDICTED: uncharacterized protein LOC102605356 [Solanum tuberosum]
m.53444_8	861	234.02	PREDICTED: probable aquaporin PIP1-2-like [Solanum tuberosum]
m.20756_8	807	233.84	PREDICTED: reticulon-like protein B2-like [Solanum lycopersicum]
m.33269_8	324	233.77	-
m.33271_8	324	233.77	-
m.40975_8	1056	233.35	PREDICTED: V-type proton ATPase subunit d2-like [Solanum lycopersicum]
m.2911_8	1890	233.11	PREDICTED: succinate dehydrogenase [ubiquinone] flavoprotein subunit 1, mitochondrial-like isoform 1 [Solanum lycopersicum]
m.57001_8	2172	232.9	PREDICTED: uncharacterized membrane protein C24H6.13-like [Solanum lycopersicum]
m.20909_8	525	232.81	peptidyl-prolyl cis-trans isomerase FKBP15-1-like precursor [Solanum tuberosum]
m.14163_8	921	231.96	PREDICTED: carboxymethylenebutenolidase homolog [Solanum tuberosum]
m.83725_8	420	231.8	PREDICTED: uncharacterized protein LOC102593067 [Solanum tuberosum]
m.6565_8	432	231.35	14-3-3 protein [Nicotiana tabacum]
m.4927_8	621	231.28	PREDICTED: uncharacterized protein LOC102591088 [Solanum tuberosum]
m.83688_8	2154	230.45	1-D-deoxyxylulose 5-phosphate synthase [Nicotiana tabacum]
m.42948_8	1365	229.81	PREDICTED: CBL-interacting serine/threonine-protein kinase 23-like isoform X1 [Solanum tuberosum]
m.40297_8	696	229.31	PREDICTED: fibrous sheath CABYR-binding protein-like [Solanum tuberosum]
m.83575_8	1116	228.4	PREDICTED: bifunctional L-3-cyanoalanine synthase/cysteine synthase 1, mitochondrial-like [Solanum lycopersicum]
m.21425_8	396	227.87	PREDICTED: uncharacterized protein At1g32220, chloroplastic-like [Solanum lycopersicum]
m.19962_8	714	227.78	callus-expressing factor [Nicotiana tabacum]
m.35181_8	750	227.46	40S ribosomal protein S6-like [Solanum tuberosum]
m.4777_8	348	227.44	PREDICTED: rho GTPase-activating protein gacHH-like [Solanum tuberosum]
m.4146_8	1413	226.96	PREDICTED: probable serine/threonine-protein kinase drkD-like [Solanum tuberosum]
m.25426_8	1629	226.81	RecName: Full=4-coumarate--CoA ligase 1; Short=4CL 1; AltName: Full=4-coumaroyl-CoA synthase 1
m.69350_8	495	226.53	PREDICTED: subtilisin-like protease SDD1-like [Solanum tuberosum]
m.83554_8	573	226.24	PREDICTED: histone H2A-like [Setaria italica]
m.25423_8	666	226.06	ribosomal protein L11-like [Nicotiana tabacum]
m.2662_8	369	225.6	PREDICTED: uncharacterized protein LOC102584034 [Solanum tuberosum]
m.35179_8	750	225.47	PREDICTED: 40S ribosomal protein S6-like [Solanum lycopersicum]
m.13501_8	894	225.37	PREDICTED: ATP-dependent Clp protease proteolytic subunit 5, chloroplastic [Solanum lycopersicum]
m.2897_8	1221	225.26	PREDICTED: uncharacterized protein LOC102590255 [Solanum tuberosum]
m.6815_8	420	225.23	uncharacterized protein LOC100499953 [Glycine max]
m.60193_8	546	225.15	Chain A, Molecular Insights Into Plant Cell Proliferation Disturbance By Agrobacterium Protein 6b
m.5490_8	597	225.09	ADP-glucose pyrophosphorylase large subunit [Nicotiana tabacum]
m.37801_8	942	224.72	fibrillarin 2 [Nicotiana benthamiana]
m.83673_8	534	224.26	PREDICTED: V-type proton ATPase subunit c''-like [Solanum tuberosum]
m.25657_8	615	224.13	PREDICTED: 60S ribosomal protein L15-like [Solanum lycopersicum]
m.83766_8	774	223.9	PREDICTED: uncharacterized protein LOC101256951 [Solanum lycopersicum]
m.25424_8	651	223.77	ribosomal protein L11-like [Nicotiana tabacum]
m.83565_8	861	223.65	nucleoside diphosphate kinase 1 [Solanum tuberosum]
m.16529_8	627	223.38	PREDICTED: uncharacterized protein LOC101252420 [Solanum lycopersicum]
m.83724_8	504	223.12	PREDICTED: uncharacterized protein LOC102605586 isoform X3 [Solanum tuberosum]
m.12607_8	831	223.1	voltage-dependent anion channel [Nicotiana tabacum]
m.20021_8	750	222.86	RecName: Full=14-3-3-like protein D
m.20020_8	750	222.86	RecName: Full=14-3-3-like protein D
m.83752_8	311	222.7	mitochondrial malate dehydrogenase [Solanum lycopersicum]
m.5697_8	519	222.54	stress-associated protein 5 [Solanum pennellii]
m.83765_8	528	222.47	PREDICTED: probable esterase KAI2-like [Solanum tuberosum]
m.37170_8	1126	222.4	PREDICTED: d-3-phosphoglycerate dehydrogenase, chloroplastic-like [Solanum lycopersicum]
m.25160_8	1299	222.11	PREDICTED: uncharacterized protein LOC102601980 [Solanum tuberosum]
m.6856_8	645	222	PREDICTED: uncharacterized protein LOC101255002 [Solanum lycopersicum]
m.24420_8	423	221.55	ribosomal protein L17-like protein [Solanum tuberosum]
m.17828_8	447	221.54	ubiquitin-conjugating enzyme E2-17 kDa [Solanum lycopersicum]
m.83664_8	438	221.28	PREDICTED: peptidyl-prolyl cis-trans isomerase NIMA-interacting 4-like [Solanum lycopersicum]
m.20916_8	1488	221.26	PREDICTED: 6-phosphogluconate dehydrogenase, decarboxylating 2, chloroplastic-like [Solanum tuberosum]
m.83641_8	2460	221.14	PREDICTED: vacuolar proton ATPase a3-like [Solanum lycopersicum]
m.29769_8	750	221.06	RecName: Full=Acidic endochitinase Q; AltName: Full=Pathogenesis-related protein Q; Short=PR-Q; Flags: Precursor
m.47423_8	423	221.01	ubiquitin [Nymphaea hybrid cultivar]
m.69106_8	312	220.9	hypothetical protein ZEAMMB73_313798 [Zea mays]
m.6641_8	1854	220.33	PREDICTED: endoglucanase 25-like [Solanum tuberosum]
m.35545_8	309	220.15	-
m.35983_8	1725	220.14	PREDICTED: 2-hydroxyacyl-CoA lyase-like isoform 1 [Solanum lycopersicum]
m.11737_8	1083	220.12	PREDICTED: plasminogen activator inhibitor 1 RNA-binding protein-like [Solanum tuberosum]
m.20631_8	630	220.01	PREDICTED: uncharacterized protein At5g39570-like [Solanum tuberosum]
m.2889_8	1206	219.68	PREDICTED: solanesyl diphosphate synthase 1-like [Solanum tuberosum]
m.83773_8	1236	219.51	PREDICTED: uncharacterized protein LOC102587815 [Solanum tuberosum]
m.11347_8	1035	219.08	jasmonate ZIM domain protein c.1 [Nicotiana attenuata]
m.11345_8	1035	219.08	jasmonate ZIM domain protein c.1 [Nicotiana attenuata]
m.83665_8	1266	218.91	PREDICTED: uncharacterized protein LOC102601007 [Solanum tuberosum]
m.83791_8	684	218.25	PREDICTED: soluble inorganic pyrophosphatase-like isoform 1 [Solanum lycopersicum]
m.56919_8	351	217.99	-
m.29608_8	657	217.95	PREDICTED: 50S ribosomal protein L11, chloroplastic-like [Solanum tuberosum]
m.83697_8	984	217.7	PREDICTED: pirin-like protein-like [Solanum tuberosum]
m.25537_8	636	217.6	small GTPase Rab2 [Nicotiana tabacum]
m.13600_8	1140	217.58	alcohol dehydrogenase class III [Solanum lycopersicum]
m.76403_8	1515	217.23	RecName: Full=5-epiaristolochene 1,3-dihydroxylase; Short=NtEAH; AltName: Full=Cytochrome P450 71D20 [Nicotiana tabacum]
m.45493_8	1371	217.22	PREDICTED: kynurenine--oxoglutarate transaminase 3-like [Solanum tuberosum]
m.5660_8	663	216.62	RecName: Full=50S ribosomal protein L17, chloroplastic; AltName: Full=CL17; Flags: Precursor
m.12164_8	597	216.35	PREDICTED: uncharacterized protein LOC102590608 [Solanum tuberosum]
m.25534_8	684	216.04	PREDICTED: psbP-like protein 2, chloroplastic-like isoform X1 [Solanum tuberosum]
m.19535_8	708	216.03	PREDICTED: peroxisomal membrane protein 11C-like [Solanum tuberosum]
m.6865_8	474	215.94	PREDICTED: protein disulfide-isomerase LQY1-like [Solanum tuberosum]
m.5637_8	723	215.9	Nt-iaa28 deduced protein [Nicotiana tabacum]
m.5271_8	387	215.62	PREDICTED: 40S ribosomal protein S26-2-like [Solanum lycopersicum]
m.83750_8	465	215.52	PREDICTED: 20 kDa chaperonin, chloroplastic-like [Solanum tuberosum]
m.83812_8	435	215.36	TBZF [Nicotiana tabacum]
m.10444_8	969	215.12	chilling-responsive protein [Nicotiana tabacum]
m.6867_8	819	215	PREDICTED: extradiol ring-cleavage dioxygenase-like [Solanum tuberosum]
m.25606_8	1515	214.92	dihydrolipoamide dehydrogenase precursor [Solanum tuberosum]
m.4972_8	495	214.56	PREDICTED: 50S ribosomal protein L29, chloroplastic-like [Solanum lycopersicum]
m.83778_8	345	214.54	hypothetical protein MIMGU_mgv1a007931mg [Erythranthe guttata]
m.41836_8	1983	214.53	poly(A)-binding protein [Nicotiana tabacum]
m.83767_8	555	214.23	PREDICTED: uncharacterized protein LOC102597318 [Solanum tuberosum]
m.36181_8	432	214.22	PREDICTED: ubiquitin-NEDD8-like protein RUB2-like [Solanum lycopersicum]
m.83651_8	1158	214.21	ATP-dependent Clp protease proteolytic subunit [Theobroma cacao]
m.44971_8	1089	214	PREDICTED: probable lactoylglutathione lyase, chloroplast-like [Solanum tuberosum]
m.53649_8	600	213.89	ethylene response factor 4 [Solanum lycopersicum]
m.50718_8	1029	213.84	PREDICTED: dnaJ protein homolog isoform X2 [Solanum tuberosum]
m.83743_8	597	213.83	chloroplast methionine sulfoxide reductase B1 precursor [Nicotiana tabacum]
m.17357_8	423	213.63	PREDICTED: uncharacterized protein LOC101255849 [Solanum lycopersicum]
m.83776_8	699	213.46	PREDICTED: uncharacterized protein LOC102591507 [Solanum tuberosum]
m.59802_8	1254	213.23	elongation factor 1 gamma-like protein [Nicotiana tabacum]
m.83809_8	423	213.09	PREDICTED: probable histone H2A variant 3-like [Solanum lycopersicum]
m.83510_8	612	212.91	PREDICTED: GTP-binding protein YPTM2-like [Solanum tuberosum]
m.48406_8	1311	212.77	PREDICTED: uncharacterized protein LOC101264128 [Solanum lycopersicum]
m.12676_8	555	212.58	40S ribosomal protein S4-like [Solanum tuberosum]
m.29415_8	1551	212.38	PREDICTED: beta-glucosidase 11-like [Solanum tuberosum]
m.83700_8	1434	211.81	PREDICTED: aldehyde dehydrogenase family 3 member H1-like [Solanum lycopersicum]
m.25017_8	831	211.57	protein disulfide-isomerase precursor [Nicotiana tabacum]
m.83779_8	495	211.44	ubiquitin-conjugating enzyme variant [Nicotiana benthamiana]
m.18174_8	792	211	PREDICTED: uncharacterized protein LOC102578801 [Solanum tuberosum]
m.25532_8	642	210.94	RecName: Full=Glycine-rich protein 2
m.5319_8	972	210.89	PREDICTED: homeobox-leucine zipper protein ATHB-6-like [Solanum lycopersicum]
m.83751_8	1773	210.77	PREDICTED: asparagine synthetase [glutamine-hydrolyzing] [Solanum lycopersicum]
m.83603_8	1572	210.74	monosaccharid transporter [Nicotiana tabacum]
m.19392_8	423	210.53	uncharacterized protein LOC102577739 [Solanum tuberosum]
m.2850_8	406	210.29	RecName: Full=Eukaryotic initiation factor 4A-11; Short=eIF-4A-11; AltName: Full=ATP-dependent RNA helicase eIF4A-11
m.2650_8	684	209.92	PREDICTED: DAG protein, chloroplastic-like [Solanum tuberosum]
m.25639_8	678	209.77	PREDICTED: peroxiredoxin-2E-2, chloroplastic-like [Solanum tuberosum]
m.83772_8	561	209.42	CAPIP1 [Capsicum annuum]
m.2578_8	306	209.35	PREDICTED: tubulin alpha chain-like [Solanum lycopersicum]
m.70014_8	795	209.29	G protein beta-subunit-like protein [Nicotiana plumbaginifolia]
m.30604_8	1170	209.16	PREDICTED: 60S ribosomal protein L3-2-like isoform X1 [Solanum tuberosum]
m.70061_8	3264	208.36	cellulose synthase [Solanum tuberosum]
m.70059_8	3264	208.36	cellulose synthase [Solanum tuberosum]
m.83771_8	417	208.32	malate dehydrogenase, mitochondrial-like [Solanum tuberosum]
m.25038_8	429	208.12	PREDICTED: thioredoxin-like protein 4A-like [Solanum lycopersicum]
m.2663_8	354	208.02	PREDICTED: T-complex protein 1 subunit epsilon-like [Solanum lycopersicum]
m.2856_8	1584	207.86	PREDICTED: pyruvate kinase, cytosolic isozyme-like [Solanum lycopersicum]
m.54160_8	1146	207.83	PREDICTED: uncharacterized protein LOC102598924 [Solanum tuberosum]
m.25676_8	744	207.63	putative caffeoyl-CoA 3-O-methyltransferase [Capsicum annuum]
m.12617_8	363	207.6	autophagy 8d [Petunia x hybrida]
m.40221_8	1368	207.46	PREDICTED: lysine histidine transporter 1-like [Solanum lycopersicum]
m.15715_8	909	207.44	nuclear pore complex protein Sec13d [Nicotiana benthamiana]
m.5037_8	528	206.94	glutaredoxin [Solanum chacoense]
m.2876_8	1734	206.61	leucine aminopeptidase [Nicotiana tabacum]
m.38562_8	306	206.25	-
m.38561_8	306	206.25	-
m.50150_8	717	206.1	PREDICTED: uncharacterized protein LOC102587863 [Solanum tuberosum]
m.40003_8	1332	205.82	chloroplast omega-6 fatty acid desaturase [Nicotiana tabacum]
m.12679_8	300	205.62	PREDICTED: uncharacterized protein LOC102583016 [Solanum tuberosum]
m.35242_8	1167	205.53	PREDICTED: BEL1-like homeodomain protein 1-like isoform 3 [Solanum lycopersicum]
m.35254_8	1056	205.44	NAD-malate dehydrogenase [Nicotiana tabacum]
m.25024_8	513	205.2	bZIP transcription factor BZI-2 [Nicotiana tabacum]
m.3302_8	933	205.15	PREDICTED: RING finger and CHY zinc finger domain-containing protein 1-like isoform X1 [Solanum tuberosum]
m.3300_8	933	205.15	PREDICTED: RING finger and CHY zinc finger domain-containing protein 1-like isoform X1 [Solanum tuberosum]
m.83703_8	1248	205.06	PREDICTED: fructose-1,6-bisphosphatase, chloroplastic-like [Solanum lycopersicum]
m.29895_8	612	204.96	putative developmental protein [Nicotiana benthamiana]
m.5012_8	1167	204.91	putative fructokinase 2 [Petunia integrifolia subsp. inflata]
m.83825_8	471	204.64	PREDICTED: uncharacterized protein LOC102594211 [Solanum tuberosum]
m.35934_8	387	204.43	ribosomal protein L3A [Nicotiana tabacum]
m.83736_8	1299	204.07	PREDICTED: ABC transporter F family member 3-like [Solanum lycopersicum]
m.40795_8	1002	204.02	protein kinase CK2 alpha subunit [Nicotiana tabacum]
m.83663_8	3948	203.93	hypothetical protein POPTR_0016s02020g [Populus trichocarpa]
m.35273_8	900	203.69	PREDICTED: bidirectional sugar transporter SWEET10-like [Solanum lycopersicum]
m.72318_8	1425	203.24	JAR1-like protein [Nicotiana attenuata]
m.42208_8	1083	203.18	PREDICTED: probable mannitol dehydrogenase-like [Solanum tuberosum]
m.83875_8	432	203.15	PREDICTED: 40S ribosomal protein S12-like isoform 1 [Solanum lycopersicum]
m.83692_8	1437	203.09	PREDICTED: d-3-phosphoglycerate dehydrogenase, chloroplastic-like [Solanum tuberosum]
m.48796_8	1527	202.99	PREDICTED: 3-isopropylmalate dehydratase-like [Solanum tuberosum]
m.83852_8	861	202.9	PREDICTED: probable protein phosphatase 2C 58-like [Solanum lycopersicum]
m.83670_8	1449	202.51	PREDICTED: uncharacterized protein LOC101258883 [Solanum lycopersicum]
m.40054_8	681	202.16	cation transport regulator-like protein 2-like [Solanum tuberosum]
m.4552_8	1764	201.85	PREDICTED: serine/threonine-protein phosphatase 2A 65 kDa regulatory subunit A beta isoform-like [Solanum lycopersicum]
m.83843_8	354	201.8	unknown [Zea mays]
m.83827_8	702	201.75	PREDICTED: germin-like protein subfamily 1 member 7-like [Solanum tuberosum]
m.83897_8	366	201.69	non-intrinsic ABC protein [Nicotiana benthamiana]
m.83753_8	1056	201.47	PREDICTED: 2-alkenal reductase (NADP(+)-dependent)-like [Solanum tuberosum]
m.12237_8	393	200.86	callus-expressing factor [Nicotiana tabacum]
m.2921_8	1911	200.54	PREDICTED: patellin-2-like [Solanum tuberosum]
m.4971_8	504	200.22	PREDICTED: 50S ribosomal protein L29, chloroplastic-like [Solanum lycopersicum]
m.59014_8	1443	200.18	putative UDP-glucose dehydrogenase 2 [Nicotiana tabacum]
m.71446_8	1383	200.07	APS reductase [Nicotiana attenuata]
m.83729_8	756	199.97	PREDICTED: NAD(P)H-quinone oxidoreductase subunit N, organellar chromatophore-like [Solanum tuberosum]
m.83873_8	504	199.95	PREDICTED: probable ADP-ribosylation factor GTPase-activating protein AGD11-like [Solanum tuberosum]
m.25151_8	513	199.85	PREDICTED: 26S proteasome regulatory subunit 4 homolog A-like [Solanum lycopersicum]
m.12188_8	456	199.76	hypothetical protein MIMGU_mgv1a015602mg [Erythranthe guttata]
m.83777_8	1323	199.47	PREDICTED: interferon-related developmental regulator 2-like [Solanum tuberosum]
m.20537_8	363	199.4	PREDICTED: 60S ribosomal protein L31-like [Solanum tuberosum]
m.45252_8	1059	199.38	PREDICTED: probable mediator of RNA polymerase II transcription subunit 26c-like [Solanum lycopersicum]
m.5038_8	1326	199.09	chorismate synthase 1 [Nicotiana tabacum]
m.83806_8	870	198.98	PREDICTED: ABC transporter F family member 3-like [Solanum tuberosum]
m.46879_8	783	198.97	14-3-3 i-2 protein [Nicotiana tabacum]
m.17026_8	510	198.83	PREDICTED: probable E3 ubiquitin ligase complex SCF subunit sconB-like [Solanum tuberosum]
m.83768_8	2742	198.75	lipoxygenase [Nicotiana attenuata]
m.40289_8	1674	198.59	MAR-binding protein [Nicotiana tabacum]
m.6753_8	306	198.31	acyltransferase homolog [Petunia x hybrida]
m.83716_8	462	198.26	ubiquitin-conjugating enzyme E2 36-like [Solanum tuberosum]
m.5144_8	1116	198.06	PREDICTED: uncharacterized protein LOC102599907 [Solanum tuberosum]
m.5232_8	2154	198.03	phenylalanine ammonia-lyase 4 [Nicotiana tabacum]
m.79254_8	405	197.85	storekeeper protein [Solanum tuberosum]
m.19029_8	621	197.82	uncharacterized protein LOC102577689 [Solanum tuberosum]
m.6800_8	525	197.18	unnamed protein product [Vitis vinifera]
m.83709_8	674	197.16	plasminogen activator inhibitor 1 RNA-binding protein-like [Solanum tuberosum]
m.2867_8	408	197.1	PREDICTED: 60S ribosomal protein L6-like [Solanum tuberosum]
m.53443_8	861	197.1	aquaporin-like protein [Petunia x hybrida]
m.83821_8	1131	196.94	GDP-mannose 3',5'-epimerase [Solanum lycopersicum]
m.29899_8	1317	196.86	PREDICTED: CBL-interacting serine/threonine-protein kinase 3-like isoform 2 [Solanum lycopersicum]
m.17017_8	906	196.63	PREDICTED: uncharacterized protein LOC102605434 isoform X1 [Solanum tuberosum]
m.83888_8	363	196.58	PREDICTED: homeobox-leucine zipper protein HAT1-like [Solanum lycopersicum]
m.11556_8	339	196.43	alpha-tubulin [Lonicera japonica]
m.71398_8	360	196.33	PREDICTED: uncharacterized protein LOC102589377 isoform X1 [Solanum tuberosum]
m.29507_8	333	196.29	hypothetical protein PHAVU_003G1236000g, partial [Phaseolus vulgaris]
m.83717_8	885	196.22	PREDICTED: eukaryotic translation initiation factor 3 subunit G-like [Solanum tuberosum]
m.37103_8	975	196.15	PREDICTED: peroxidase 21-like [Solanum lycopersicum]
m.54396_8	1245	196.14	PREDICTED: polyadenylate-binding protein RBP45-like [Solanum tuberosum]
m.21288_8	939	195.64	RecName: Full=Serine/threonine-protein phosphatase PP2A catalytic subunit [Nicotiana tabacum]
m.83689_8	816	195.54	PREDICTED: probable strigolactone esterase D14-like [Solanum tuberosum]
m.83647_8	492	195.26	PREDICTED: uncharacterized protein LOC101266495 [Solanum lycopersicum]
m.83921_8	474	195.17	PREDICTED: sec-independent protein translocase protein TATA, chloroplastic-like [Solanum tuberosum]
m.20959_8	633	195.17	PREDICTED: uncharacterized protein LOC101266602 [Solanum lycopersicum]
m.83698_8	453	194.94	PREDICTED: ferredoxin-3, chloroplastic-like isoform X1 [Solanum tuberosum]
m.34546_8	1590	194.73	PREDICTED: root phototropism protein 2-like [Solanum tuberosum]
m.6855_8	1257	194.66	PREDICTED: branched-chain-amino-acid aminotransferase 5, chloroplastic [Solanum tuberosum]
m.83783_8	645	194.58	PREDICTED: thioredoxin-like 2, chloroplastic-like [Solanum tuberosum]
m.83817_8	744	194.31	PREDICTED: uncharacterized protein LOC102581671 [Solanum tuberosum]
m.5689_8	993	194	RecName: Full=28 kDa ribonucleoprotein, chloroplastic; Short=28RNP; Flags: Precursor
m.45746_8	1242	193.7	PREDICTED: probable serine incorporator-like isoform X1 [Solanum tuberosum]
m.83754_8	564	193.68	PREDICTED: ribonuclease UK114-like [Solanum tuberosum]
m.13227_8	378	193.67	PREDICTED: uncharacterized protein LOC102600592 [Solanum tuberosum]
m.20102_8	558	193.62	uncharacterized protein LOC102582373 [Solanum tuberosum]
m.83837_8	363	193.54	hypothetical protein VITISV_013459 [Vitis vinifera]
m.83794_8	642	193.46	PREDICTED: protein LURP-one-related 15-like [Solanum lycopersicum]
m.5018_8	312	193.42	PREDICTED: NADH dehydrogenase [ubiquinone] 1 beta subcomplex subunit 3-B-like [Solanum tuberosum]
m.13681_8	708	193.2	isopentenyl diphosphate isomerase 2 [Nicotiana tabacum]
m.4627_8	618	193.14	PREDICTED: CBS domain-containing protein CBSX3, mitochondrial-like [Solanum tuberosum]
m.41795_8	1608	192.79	RecName: Full=Probable monogalactosyldiacylglycerol synthase, chloroplastic; Short=NtMGD1; AltName: Full=MGDG synthase type A; Flags: Precursor
m.83883_8	447	192.69	putative fructose-bisphosphate aldolase protein [Solanum tuberosum]
m.83739_8	2007	192.57	hypothetical protein MIMGU_mgv1a002195mg [Erythranthe guttata]
m.83687_8	867	192.29	PREDICTED: 33 kDa ribonucleoprotein, chloroplastic-like, partial [Solanum tuberosum]
m.6884_8	789	192.19	PREDICTED: titin-like [Solanum tuberosum]
m.2585_8	1095	191.75	phospho-2-dehydro-3-deoxyheptonate aldolase 2, chloroplastic [Solanum tuberosum]
m.83924_8	300	191.37	PREDICTED: uncharacterized protein LOC100789542 [Glycine max]
m.5574_8	411	191.25	PREDICTED: heat shock factor-binding protein 1-like [Solanum lycopersicum]
m.25154_8	1066	190.26	PREDICTED: ABC transporter C family member 4-like [Solanum tuberosum]
m.2991_8	318	190.22	PREDICTED: 50S ribosomal protein 6, chloroplastic-like [Solanum tuberosum]
m.39678_8	1122	190.21	PREDICTED: uncharacterized protein LOC102595644 [Solanum tuberosum]
m.5091_8	456	190.07	RecName: Full=Histone H2B
m.13052_8	576	189.58	PREDICTED: disease resistance response protein 206-like [Solanum lycopersicum]
m.4978_8	954	189.41	RecName: Full=50S ribosomal protein L4, chloroplastic; AltName: Full=CL4; AltName: Full=R-protein L4; Flags: Precursor
m.4986_8	441	189.12	PREDICTED: uncharacterized protein LOC102595392 [Solanum tuberosum]
m.21240_8	339	189.01	hypothetical protein MIMGU_mgv1a016591mg [Erythranthe guttata]
m.2864_8	3084	188.66	PREDICTED: alanine--tRNA ligase-like [Solanum tuberosum]
m.83722_8	765	188.62	PREDICTED: rhodanese-like domain-containing protein 6-like [Solanum tuberosum]
m.35715_8	891	188.59	40S ribosomal protein SA-like [Solanum tuberosum]
m.2588_8	582	188.48	small GTP-binding protein Sar1BNt [Nicotiana tabacum]
m.39957_8	1932	188.42	PREDICTED: putative phagocytic receptor 1b-like [Solanum lycopersicum]
m.21210_8	441	188.42	PREDICTED: ubiquitin-conjugating enzyme E2 variant 1D-like [Solanum lycopersicum]
m.21409_8	2601	188.33	PREDICTED: dentin sialophosphoprotein-like [Solanum tuberosum]
m.10609_8	2541	188.14	PREDICTED: probable galactinol--sucrose galactosyltransferase 6-like [Solanum lycopersicum]
m.13473_8	303	187.92	PREDICTED: uncharacterized protein LOC102588165 [Solanum tuberosum]
m.11890_8	639	187.71	dehydroascorbate reductase [Nicotiana tabacum]
m.16377_8	669	187.63	NtRab11D [Nicotiana tabacum]
m.16798_8	528	187.38	putative PR-10 type pathogenesis-related protein [Nicotiana tabacum]
m.25173_8	309	187.17	hypothetical protein ZEAMMB73_313798 [Zea mays]
m.2656_8	630	187.09	PREDICTED: uncharacterized protein LOC102588642 [Solanum tuberosum]
m.61588_8	789	186.81	Tic20-like protein [Solanum tuberosum]
m.25152_8	1167	186.78	RecName: Full=Pyruvate dehydrogenase E1 component subunit alpha, mitochondrial; Short=PDHE1-A; Flags: Precursor [Solanum tuberosum]
m.25162_8	1920	186.57	PREDICTED: ABC transporter F family member 5-like [Solanum tuberosum]
m.5010_8	385	186.47	PB1 domain-containing protein [Nicotiana benthamiana]
m.83731_8	387	186.43	nuclear RNA binding protein [Nicotiana tabacum]
m.83693_8	1812	186.38	PREDICTED: pyruvate decarboxylase 1-like [Solanum tuberosum]
m.83884_8	648	186.12	PREDICTED: fructose-bisphosphate aldolase, cytoplasmic isozyme 1-like [Citrus sinensis]
m.22237_8	1158	185.9	RAV [Nicotiana tabacum]
m.34231_8	2025	185.69	PREDICTED: probable rhamnose biosynthetic enzyme 1-like isoform X1 [Solanum tuberosum]
m.34233_8	2025	185.69	PREDICTED: probable rhamnose biosynthetic enzyme 1-like isoform X1 [Solanum tuberosum]
m.44792_8	1188	184.98	12-oxophytodienoate reductase 3 [Nicotiana tabacum]
m.83756_8	481	184.94	chloroplast elongation factor TuA (EF-TuA) [Nicotiana sylvestris]
m.83850_8	699	184.93	RecName: Full=Nucleoside diphosphate kinase 2, chloroplastic; AltName: Full=Nucleoside diphosphate kinase II; Short=NDK II; Short=NDP kinase II; Short=NDPK II; Flags: Precursor
m.3038_8	1401	184.84	PREDICTED: uncharacterized protein LOC102590754 [Solanum tuberosum]
m.67185_8	1428	184.24	RecName: Full=Eukaryotic initiation factor 4A-14; Short=eIF-4A-14; AltName: Full=ATP-dependent RNA helicase eIF4A-14
m.50237_8	1311	184.18	PREDICTED: transcription factor TCP2-like isoform X2 [Solanum tuberosum]
m.42223_8	1032	183.92	UDP-glucuronate decarboxylase 1 [Nicotiana tabacum]
m.3370_8	300	183.87	PREDICTED: 60S ribosomal protein L6-like [Solanum lycopersicum]
m.6541_8	513	183.76	PREDICTED: uncharacterized protein At5g01610-like [Solanum lycopersicum]
m.19041_8	390	183.73	-
m.83579_8	316	183.63	60S ribosomal protein L19, partial [Paeonia suffruticosa]
m.11197_8	324	183.56	extensin [Nicotiana sylvestris]
m.14451_8	474	183.31	PREDICTED: uncharacterized protein LOC102585793 [Solanum tuberosum]
m.6687_8	1263	183.31	PREDICTED: T-complex protein 1 subunit epsilon-like [Solanum lycopersicum]
m.37336_8	2529	183.2	alpha-glucan phosphorylase, H isozyme [Solanum tuberosum]
m.25212_8	315	183.15	unnamed protein product [Vitis vinifera]
m.20876_8	1719	182.82	PREDICTED: uncharacterized protein LOC102604240 [Solanum tuberosum]
m.83788_8	1696	182.68	PREDICTED: acetate/butyrate--CoA ligase AAE7, peroxisomal-like [Solanum lycopersicum]
m.21089_8	978	182.44	S-adenosyl-L-methionine Mg-protoporphyrin IX methyltranserase [Nicotiana tabacum]
m.76087_8	1005	182.41	PREDICTED: 3-ketodihydrosphingosine reductase-like isoform X1 [Solanum tuberosum]
m.83784_8	663	182.35	PREDICTED: uncharacterized protein LOC102601546 [Solanum tuberosum]
m.83705_8	1437	182.33	violaxanthin de-epoxidase [Nicotiana tabacum]
m.83836_8	486	182.02	hypothetical protein MIMGU_mgv1a016639mg [Erythranthe guttata]
m.16059_8	372	181.88	PREDICTED: nuclear transport factor 2-like isoform 1 [Solanum lycopersicum]
m.35431_8	897	181.69	PREDICTED: probable plastid-lipid-associated protein 13, chloroplastic-like [Solanum tuberosum]
m.66258_8	1341	181.62	PREDICTED: EIN3-binding F-box protein 1-like [Solanum tuberosum]
m.3075_8	318	181.39	voltage-dependent anion channel [Nicotiana tabacum]
m.84011_8	372	180.93	PREDICTED: fructose-bisphosphate aldolase cytoplasmic isozyme-like [Solanum lycopersicum]
m.25310_8	858	180.92	class IV chitinase [Nicotiana tabacum]
m.47387_8	562	180.65	unknown [Zea mays]
m.58532_8	1575	180.3	putative acyl-CoA synthetase [Capsicum annuum]
m.83685_8	2376	180.17	PREDICTED: uncharacterized aarF domain-containing protein kinase At1g79600, chloroplastic-like [Solanum tuberosum]
m.8181_8	1365	180.09	PREDICTED: V-type proton ATPase subunit H-like isoform X1 [Solanum tuberosum]
m.83954_8	468	180.07	PREDICTED: heavy metal-associated isoprenylated plant protein 26-like [Solanum tuberosum]
m.16969_8	2046	180.07	cryptochrome 1 [Nicotiana sylvestris]
m.37528_8	1335	179.96	GDP dissociation inhibitor [Nicotiana tabacum]
m.83845_8	702	179.87	PREDICTED: ATP synthase delta chain, chloroplastic-like [Solanum tuberosum]
m.31536_8	663	179.79	PREDICTED: peptidyl-prolyl cis-trans isomerase FKBP13, chloroplastic-like isoform 1 [Solanum lycopersicum]
m.79928_8	5289	179.76	PREDICTED: clathrin heavy chain 1-like [Solanum tuberosum]
m.83858_8	660	179.75	PREDICTED: pyrrolidone-carboxylate peptidase-like isoform 2 [Solanum lycopersicum]
m.72495_8	369	179.63	PREDICTED: uncharacterized protein LOC101265616 isoform 1 [Solanum lycopersicum]
m.72494_8	369	179.63	PREDICTED: uncharacterized protein LOC101265616 isoform 1 [Solanum lycopersicum]
m.6628_8	1107	179.61	calcium-sensing receptor [Nicotiana benthamiana]
m.10384_8	519	179.51	Chain A, Solution Structure Of The Nt. Gr-rbp1 Rrm Domain
m.25163_8	1368	179.09	PREDICTED: probable fructose-bisphosphate aldolase 3, chloroplastic-like [Solanum lycopersicum]
m.17575_8	1161	178.92	farnesyl pyrophosphate synthase 1 [Nicotiana tabacum]
m.38425_8	993	178.88	PREDICTED: membrane-associated protein VIPP1, chloroplastic-like [Solanum tuberosum]
m.2596_8	357	178.87	PREDICTED: uncharacterized protein LOC102583725 [Solanum tuberosum]
m.83847_8	624	178.85	PREDICTED: NAD(P)H-quinone oxidoreductase subunit M, chloroplastic-like isoform X1 [Solanum tuberosum]
m.64382_8	1644	178.46	PREDICTED: pectinesterase/pectinesterase inhibitor 18-like [Solanum lycopersicum]
m.12410_8	699	178.44	PREDICTED: uncharacterized protein At3g27210-like [Solanum tuberosum]
m.5659_8	705	177.73	RecName: Full=50S ribosomal protein L17, chloroplastic; AltName: Full=CL17; Flags: Precursor
m.35758_8	324	177.59	PREDICTED: uncharacterized protein LOC103326912 [Prunus mume]
m.35759_8	324	177.59	PREDICTED: uncharacterized protein LOC103326912 [Prunus mume]
m.58533_8	426	177.53	PREDICTED: 4-coumarate--CoA ligase-like 10-like [Solanum tuberosum]
m.30291_8	1494	177.51	PREDICTED: 3-ketoacyl-CoA synthase 6-like [Solanum lycopersicum]
m.23175_8	1776	177.47	PREDICTED: uncharacterized protein LOC102595754 isoform X1 [Solanum tuberosum]
m.25244_8	669	177.45	PREDICTED: uncharacterized protein LOC102593019 [Solanum tuberosum]
m.83846_8	495	177.09	NTH23 [Nicotiana tabacum]
m.6590_8	891	177.07	PREDICTED: KH domain-containing protein At1g09660-like [Solanum tuberosum]
m.11923_8	693	176.99	PREDICTED: peptidyl-prolyl cis-trans isomerase FKBP16-4, chloroplastic-like [Solanum tuberosum]
m.38906_8	942	176.98	PREDICTED: haloacid dehalogenase-like hydrolase domain-containing protein At4g39970-like [Solanum tuberosum]
m.12985_8	624	176.67	Hop-interacting protein THI120 [Solanum lycopersicum]
m.39739_8	843	176.61	alpha-expansin precursor [Nicotiana tabacum]
m.29417_8	729	176.54	CYP73A47v1 [Nicotiana tabacum]
m.83781_8	1038	176.45	PREDICTED: blue copper protein-like [Solanum tuberosum]
m.12238_8	531	176.41	KED [Nicotiana tabacum]
m.19858_8	1041	176.34	PREDICTED: uncharacterized protein LOC103432448 [Malus x domestica]
m.83851_8	2667	176.3	PREDICTED: DNA-binding protein SMUBP-2-like [Solanum tuberosum]
m.12271_8	1629	176.27	glutamyl tRNA Reductase [Nicotiana tabacum]
m.15954_8	1167	176.22	PREDICTED: quinone oxidoreductase-like protein At1g23740, chloroplastic-like [Solanum lycopersicum]
m.2657_8	1254	176.1	26S proteasome ATPase regulatory subunit 6 [Nicotiana tabacum]
m.83749_8	1194	176.04	cysteine protease CP15 [Nicotiana tabacum]
m.76399_8	1515	176.04	RecName: Full=5-epiaristolochene 1,3-dihydroxylase; Short=NtEAH; AltName: Full=Cytochrome P450 71D20 [Nicotiana tabacum]
m.76401_8	1515	176.04	RecName: Full=5-epiaristolochene 1,3-dihydroxylase; Short=NtEAH; AltName: Full=Cytochrome P450 71D20 [Nicotiana tabacum]
m.2652_8	561	175.97	PREDICTED: uncharacterized protein LOC101249814 [Solanum lycopersicum]
m.83803_8	462	175.76	PREDICTED: acyl-coenzyme A thioesterase 13-like [Solanum tuberosum]
m.12156_8	795	175.55	PREDICTED: probable plastid-lipid-associated protein 8, chloroplastic-like [Solanum tuberosum]
m.13471_8	588	175.29	PREDICTED: uncharacterized protein LOC102583567 [Solanum tuberosum]
m.18384_8	447	175.05	PREDICTED: oryzain alpha chain-like [Solanum tuberosum]
m.39652_8	1686	174.87	Impa2 [Nicotiana benthamiana]
m.83870_8	597	174.86	phragmoplastin [Nicotiana tabacum]
m.52817_8	426	174.76	PREDICTED: RNA-directed DNA polymerase from mobile element jockey-like [Brachypodium distachyon]
m.83882_8	876	174.7	PREDICTED: coatomer subunit epsilon-1-like [Solanum tuberosum]
m.58991_8	1287	174.6	PREDICTED: DEAD-box ATP-dependent RNA helicase 15-like isoform X1 [Solanum tuberosum]
m.18948_8	1434	174.31	PREDICTED: aspartate aminotransferase, chloroplastic-like isoform X1 [Solanum tuberosum]
m.83816_8	1023	174.15	PREDICTED: uncharacterized protein LOC102599919 isoform X1 [Solanum tuberosum]
m.6817_8	888	173.96	PREDICTED: uncharacterized protein LOC102606317 [Solanum tuberosum]
m.39280_8	1524	173.86	PREDICTED: protein TRANSPARENT TESTA 12-like [Solanum tuberosum]
m.2917_8	1821	173.61	PREDICTED: dicarboxylate transporter 1, chloroplastic-like [Solanum lycopersicum]
m.84014_8	1131	173.59	PREDICTED: V-type proton ATPase subunit C-like [Solanum tuberosum]
m.83911_8	354	173.53	homologous to plastidic aldolases [Solanum tuberosum]
m.83674_8	501	173.21	PREDICTED: calcium-binding allergen Ole e 8-like [Solanum tuberosum]
m.11502_8	1386	173.17	1-hydroxy-2-methyl-butenyl 4-diphosphate reductase [Nicotiana benthamiana]
m.11501_8	1386	173.17	1-hydroxy-2-methyl-butenyl 4-diphosphate reductase [Nicotiana benthamiana]
m.12689_8	384	172.98	PREDICTED: uncharacterized protein At2g34160-like [Solanum lycopersicum]
m.83738_8	1527	172.88	aspartic protease [Nicotiana tabacum]
m.77572_8	2775	172.86	PREDICTED: eukaryotic translation initiation factor 3 subunit C-like [Solanum tuberosum]
m.36339_8	870	172.85	PREDICTED: alpha-soluble NSF attachment protein-like isoform 2 [Solanum lycopersicum]
m.83931_8	567	172.83	RabE1 [Nicotiana benthamiana]
m.69231_8	369	172.46	PREDICTED: hypersensitive-induced response protein 1-like [Solanum lycopersicum]
m.50391_8	1149	172.43	PREDICTED: shaggy-related protein kinase eta-like [Solanum lycopersicum]
m.12672_8	525	171.85	PREDICTED: probable NADH dehydrogenase [ubiquinone] 1 alpha subcomplex subunit 5, mitochondrial-like [Solanum tuberosum]
m.2595_8	468	171.82	PREDICTED: uncharacterized protein LOC102583725 [Solanum tuberosum]
m.20740_8	642	171.75	PREDICTED: protein LURP-one-related 12-like [Solanum lycopersicum]
m.14287_8	687	171.69	PREDICTED: peptidyl-prolyl cis-trans isomerase FKBP16-3, chloroplastic-like [Solanum tuberosum]
m.83987_8	326	171.67	PREDICTED: protein disulfide-isomerase-like [Solanum tuberosum]
m.5818_8	651	171.56	PREDICTED: 60S ribosomal protein L10a-1-like isoform 1 [Solanum lycopersicum]
m.5820_8	651	171.56	PREDICTED: 60S ribosomal protein L10a-1-like isoform 1 [Solanum lycopersicum]
m.20950_8	738	171.49	PREDICTED: proteasome subunit beta type-4-like [Solanum tuberosum]
m.57304_8	1092	171.28	alpha-1,4-glucan-protein synthase [UDP-forming] 2 [Solanum tuberosum]
m.53650_8	600	171.21	ethylene response factor 4 [Solanum lycopersicum]
m.57889_8	2070	171.04	PREDICTED: dolichyl-diphosphooligosaccharide--protein glycosyltransferase subunit 2-like [Solanum tuberosum]
m.83902_8	1014	170.85	hypothetical protein EUGRSUZ_F00252 [Eucalyptus grandis]
m.83742_8	627	170.84	pathogen- and wound-inducible antifungal protein CBP20 precursor [Nicotiana tabacum]
m.83785_8	1452	170.77	PREDICTED: uncharacterized protein LOC102602783 [Solanum tuberosum]
m.83730_8	390	170.75	PREDICTED: uncharacterized protein LOC101267974 [Solanum lycopersicum]
m.34166_8	1305	170.3	PREDICTED: aspartic proteinase nepenthesin-1-like [Solanum lycopersicum]
m.6639_8	387	170	PREDICTED: uncharacterized protein LOC101247272 isoform 1 [Solanum lycopersicum]
m.83805_8	534	169.95	14-3-3 protein [Nicotiana tabacum]
m.77522_8	492	169.94	PREDICTED: mediator-associated protein 1-like [Solanum tuberosum]
m.29834_8	975	169.81	PREDICTED: bifunctional nuclease 2-like [Solanum tuberosum]
m.41354_8	858	169.67	PREDICTED: homeobox-leucine zipper protein HAT5-like [Solanum tuberosum]
m.10373_8	2781	169.29	protein MAL2 [Solanum tuberosum]
m.25243_8	456	169.27	hypothetical protein EUGRSUZ_J01541 [Eucalyptus grandis]
m.83934_8	360	168.96	hypothetical protein MIMGU_mgv1a001022mg [Erythranthe guttata]
m.83789_8	1185	168.87	PREDICTED: uncharacterized protein LOC101244036 [Solanum lycopersicum]
m.3883_8	321	168.76	PREDICTED: NADH dehydrogenase [ubiquinone] 1 beta subcomplex subunit 10-A-like [Solanum tuberosum]
m.3882_8	321	168.76	PREDICTED: NADH dehydrogenase [ubiquinone] 1 beta subcomplex subunit 10-A-like [Solanum tuberosum]
m.2633_8	2469	168.59	PREDICTED: wall-associated receptor kinase 2-like [Solanum tuberosum]
m.5778_8	1311	168.39	hydroxycinnamoyl CoA quinate transferase [Nicotiana tabacum]
m.5780_8	1311	168.39	hydroxycinnamoyl CoA quinate transferase [Nicotiana tabacum]
m.11374_8	339	168.33	-
m.50264_8	1413	168.26	PREDICTED: rubisco accumulation factor 1, chloroplastic-like [Solanum tuberosum]
m.83880_8	921	168.04	PREDICTED: 50S ribosomal protein L5, chloroplastic-like [Solanum tuberosum]
m.6797_8	783	168.02	expansin-1 [Petunia x hybrida]
m.83955_8	594	167.93	PREDICTED: aconitate hydratase, cytoplasmic-like [Solanum tuberosum]
m.83913_8	1449	167.86	PREDICTED: probable monodehydroascorbate reductase, cytoplasmic isoform 2-like [Solanum tuberosum]
m.33247_8	498	167.76	PREDICTED: V-type proton ATPase 16 kDa proteolipid subunit c2-like isoform 1 [Solanum lycopersicum]
m.83745_8	1419	167.62	PREDICTED: probable ADP-ribosylation factor GTPase-activating protein AGD5-like [Solanum tuberosum]
m.30696_8	1122	167.36	PREDICTED: zinc finger protein CONSTANS-LIKE 13-like [Solanum tuberosum]
m.43357_8	1194	167.31	PREDICTED: uncharacterized protein LOC102581738 [Solanum tuberosum]
m.83979_8	459	167.18	PREDICTED: thioredoxin X, chloroplastic-like [Solanum lycopersicum]
m.6791_8	867	167.16	PREDICTED: uncharacterized protein ECU03_1610-like [Solanum tuberosum]
m.37460_8	1845	166.95	nitrite reductase [Nicotiana tabacum]
m.83831_8	1263	166.9	phragmoplastin [Nicotiana tabacum]
m.83891_8	606	166.71	PREDICTED: ATP synthase subunit delta', mitochondrial-like [Solanum tuberosum]
m.19857_8	330	166.68	PREDICTED: UPF0483 protein CG5412-like [Solanum lycopersicum]
m.83898_8	879	166.63	PREDICTED: glyoxylate/succinic semialdehyde reductase 1-like [Solanum tuberosum]
m.25672_8	555	166.1	hypothetical protein M569_15712 [Genlisea aurea]
m.81186_8	1077	166.01	elongation factor-1 alpha [Nicotiana paniculata]
m.83876_8	373	165.97	cytosolic aconitase [Nicotiana tabacum]
m.9902_8	732	165.85	AG-motif binding protein-2 [Nicotiana tabacum]
m.48471_8	1665	165.7	cystathionine gamma synthase [Nicotiana attenuata]
m.16346_8	828	165.65	PREDICTED: beta-carotene isomerase D27, chloroplastic-like [Solanum tuberosum]
m.83866_8	1341	165.53	PREDICTED: uncharacterized protein LOC101247450 [Solanum lycopersicum]
m.83925_8	834	165.48	PREDICTED: uncharacterized protein LOC102581784 [Solanum tuberosum]
m.6914_8	2319	165.41	PREDICTED: subtilisin-like protease-like [Solanum tuberosum]
m.48429_8	1437	165.4	PREDICTED: zinc finger CCCH domain-containing protein 49 [Solanum tuberosum]
m.84046_8	462	165.12	PREDICTED: glutaredoxin-C9-like isoform 1 [Solanum lycopersicum]
m.15890_8	363	165.11	PREDICTED: ubiquitin-conjugating enzyme E2 5A-like isoform 1 [Solanum lycopersicum]
m.45776_8	966	165.09	L-galactose dehydrogenase [Nicotiana langsdorffii x Nicotiana sanderae]
m.25497_8	2331	164.97	PREDICTED: chloride channel protein CLC-c-like [Solanum lycopersicum]
m.12081_8	534	164.89	hypothetical protein L484_015849 [Morus notabilis]
m.83944_8	479	164.85	obtusifoliol-14-demethylase [Nicotiana tabacum]
m.23793_8	639	164.77	PREDICTED: zinc finger A20 and AN1 domain-containing stress-associated protein 8-like [Solanum tuberosum]
m.2845_8	1962	164.73	RecName: Full=Zeaxanthin epoxidase, chloroplastic; Flags: Precursor
m.83820_8	1083	164.65	PREDICTED: probable 26S proteasome non-ATPase regulatory subunit 7-like [Solanum lycopersicum]
m.25043_8	669	164.65	PREDICTED: uncharacterized protein LOC102593240 [Solanum tuberosum]
m.34124_8	546	164.64	PREDICTED: probable E3 ubiquitin ligase complex SCF subunit sconB-like [Solanum tuberosum]
m.13181_8	1086	164.63	PREDICTED: uncharacterized protein LOC102603338 [Solanum tuberosum]
m.15194_8	858	164.51	Hop-interacting protein THI012 [Solanum lycopersicum]
m.41388_8	1722	164.46	5-phosphoribosyl-1-pyrophosphate amidotransferase [Nicotiana tabacum]
m.2637_8	1314	164.44	PREDICTED: phosphoserine aminotransferase, chloroplastic-like [Solanum tuberosum]
m.24949_8	612	164.38	PREDICTED: allantoate deiminase-like [Solanum tuberosum]
m.15573_8	807	164.23	PREDICTED: ubiquitin-conjugating enzyme E2 22-like isoform X1 [Solanum tuberosum]
m.2582_8	1320	164.01	PREDICTED: alanine--glyoxylate aminotransferase 2 homolog 1, mitochondrial-like [Solanum tuberosum]
m.6947_8	1257	163.92	phosphoenolpyruvate carboxylase [Nicotiana sylvestris]
m.19866_8	882	163.87	PREDICTED: lactoylglutathione lyase-like isoform X1 [Solanum tuberosum]
m.59995_8	561	163.85	PREDICTED: protein GIGANTEA-like isoform X1 [Solanum tuberosum]
m.5782_8	936	163.8	DUF300 family protein [Nicotiana tabacum]
m.5783_8	936	163.8	DUF300 family protein [Nicotiana tabacum]
m.62273_8	345	163.77	-
m.62278_8	345	163.77	-
m.13199_8	783	163.49	PREDICTED: chlorophyll a-b binding protein, chloroplastic-like isoform 1 [Solanum lycopersicum]
m.31455_8	636	163.48	remorin [Solanum tuberosum]
m.31459_8	636	163.48	remorin [Solanum tuberosum]
m.48289_8	1371	163.42	PREDICTED: putative G3BP-like protein-like [Solanum lycopersicum]
m.39644_8	1659	163.35	PREDICTED: phospho-2-dehydro-3-deoxyheptonate aldolase 2, chloroplastic-like [Solanum tuberosum]
m.14102_8	366	163.23	ras-related GTP-binding protein [Nicotiana tabacum]
m.83799_8	894	162.98	PREDICTED: peroxisomal 2,4-dienoyl-CoA reductase-like [Solanum lycopersicum]
m.35101_8	1656	162.97	PREDICTED: probable acyl-activating enzyme 6-like [Solanum tuberosum]
m.83660_8	537	162.74	PREDICTED: 60S ribosomal protein L10a-1-like [Solanum tuberosum]
m.83949_8	534	162.68	centrin [Nicotiana tabacum]
m.83780_8	1242	162.66	RecName: Full=Eukaryotic initiation factor 4A-9; Short=eIF-4A-9; AltName: Full=ATP-dependent RNA helicase eIF4A-9
m.12984_8	639	162.5	PREDICTED: 30S ribosomal protein S6 alpha, chloroplastic-like [Solanum lycopersicum]
m.25612_8	711	162.5	PREDICTED: sodium-coupled neutral amino acid transporter 5-like [Solanum tuberosum]
m.25194_8	372	162.32	PREDICTED: UPF0426 protein At1g28150, chloroplastic-like [Solanum tuberosum]
m.83787_8	570	162.32	PREDICTED: UPF0047 protein C4A8.02c-like [Solanum tuberosum]
m.6604_8	1224	162.15	PREDICTED: eukaryotic translation initiation factor 5-like [Solanum tuberosum]
m.6938_8	522	162.13	PREDICTED: uncharacterized protein LOC102604346 [Solanum tuberosum]
m.83929_8	939	162.13	PREDICTED: uncharacterized protein LOC102595705 [Solanum tuberosum]
m.83923_8	705	162.12	PREDICTED: phospholipid hydroperoxide glutathione peroxidase, chloroplastic-like isoform 2 [Solanum lycopersicum]
m.25271_8	747	161.97	PREDICTED: uncharacterized protein At2g34460, chloroplastic-like [Solanum tuberosum]
m.72163_8	2445	161.97	Heat shock protein 90 [Nicotiana tabacum]
m.2736_8	354	161.79	RecName: Full=Histone H2B
m.83826_8	1854	161.74	methyltransferase [Nicotiana benthamiana]
m.18041_8	1104	161.72	GDSL-lipase protein [Capsicum annuum]
m.84013_8	381	161.5	hypothetical protein [Nicotiana tabacum]
m.83890_8	495	161.45	PREDICTED: putative E3 ubiquitin-protein ligase XBAT31-like [Solanum tuberosum]
m.6874_8	492	161.42	unknown [Populus trichocarpa]
m.83814_8	690	161.38	PREDICTED: EIN3-binding F-box protein 1-like [Solanum tuberosum]
m.83869_8	1296	161.24	PREDICTED: protease Do-like 1, chloroplastic-like [Solanum lycopersicum]
m.83855_8	1476	161.21	PREDICTED: auxin transporter-like protein 2-like [Solanum tuberosum]
m.15557_8	711	161.19	Translation elongation factor EF1B/ribosomal protein S6 family protein [Theobroma cacao]
m.41497_8	1560	161.02	PREDICTED: uncharacterized protein At1g04910-like [Solanum tuberosum]
m.4660_8	1140	160.73	PREDICTED: glycerophosphodiester phosphodiesterase GDE1-like [Solanum lycopersicum]
m.50690_8	1389	160.46	UDP-glucose:salicylic acid glucosyltransferase [Nicotiana tabacum]
m.2862_8	1630	160.32	PREDICTED: translation initiation factor IF-2, chloroplastic-like [Solanum lycopersicum]
m.83896_8	645	160.31	PREDICTED: EIN3-binding F-box protein 1-like [Solanum lycopersicum]
m.31705_8	555	159.97	PREDICTED: 40S ribosomal protein S19-3-like [Solanum lycopersicum]
m.31702_8	555	159.97	PREDICTED: 40S ribosomal protein S19-3-like [Solanum lycopersicum]
m.65551_8	1467	159.78	PREDICTED: V-type proton ATPase subunit B2-like isoform X1 [Solanum tuberosum]
m.6670_8	729	159.77	PREDICTED: putative pterin-4-alpha-carbinolamine dehydratase-like [Solanum lycopersicum]
m.37540_8	786	159.66	RecName: Full=40S ribosomal protein S3a; AltName: Full=Protein cyc07
m.83720_8	444	159.49	beta-tubulin [Camelina sativa]
m.2608_8	906	159.47	PREDICTED: uncharacterized protein LOC102582673 isoform X1 [Solanum tuberosum]
m.35870_8	969	159.38	PREDICTED: CAX-interacting protein 4-like isoform X1 [Solanum tuberosum]
m.17527_8	1305	159.25	PREDICTED: pyruvate dehydrogenase E1 component subunit alpha-3, chloroplastic-like [Solanum tuberosum]
m.44414_8	2334	159.16	PREDICTED: eukaryotic translation initiation factor isoform 4G-1-like isoform X1 [Solanum tuberosum]
m.44045_8	804	159	PREDICTED: fructose-1,6-bisphosphatase, cytosolic-like [Solanum lycopersicum]
m.25261_8	660	158.81	PREDICTED: B-cell receptor-associated protein 31-like [Solanum tuberosum]
m.83835_8	798	158.71	PREDICTED: fasciclin-like arabinogalactan protein 7-like [Solanum lycopersicum]
m.59907_8	1242	158.67	PREDICTED: pyruvate dehydrogenase E1 component subunit beta-3, chloroplastic-like [Solanum tuberosum]
m.5027_8	1113	158.4	PREDICTED: translation initiation factor IF-2, chloroplastic-like [Solanum lycopersicum]
m.45381_8	2452	157.85	cellulose synthase [Nicotiana tabacum]
m.17050_8	510	157.74	thioredoxin H [Nicotiana alata]
m.5921_8	1167	157.65	PREDICTED: zinc finger protein CONSTANS-LIKE 16-like [Solanum tuberosum]
m.83999_8	411	157.65	PREDICTED: HVA22-like protein e-like [Solanum lycopersicum]
m.17815_8	780	157.65	14-3-3 c-2 protein [Nicotiana tabacum]
m.36828_8	1164	157.42	O-acetylserine thiol-lyase [Nicotiana attenuata]
m.36826_8	1164	157.42	O-acetylserine thiol-lyase [Nicotiana attenuata]
m.15820_8	1173	157.23	PREDICTED: PTI1-like tyrosine-protein kinase 3-like isoform 1 [Solanum lycopersicum]
m.5022_8	2058	156.97	PREDICTED: ABC transporter G family member 15-like [Solanum lycopersicum]
m.83288_8	1212	156.96	ubiquitin specific protease 12 [Nicotiana tabacum]
m.84020_8	468	156.92	PREDICTED: cathepsin B-like [Solanum lycopersicum]
m.18134_8	1545	156.87	PREDICTED: probable bifunctional methylthioribulose-1-phosphate dehydratase/enolase-phosphatase E1 1-like [Solanum lycopersicum]
m.3350_8	1932	156.77	granule-bound starch synthase 1 [Nicotiana tabacum]
m.12964_8	597	156.65	PREDICTED: uncharacterized protein LOC102582039 [Solanum tuberosum]
m.83823_8	1251	156.51	PREDICTED: uncharacterized protein ycf39-like [Solanum tuberosum]
m.83807_8	684	156.32	eukarytic translation initiation factor [Nicotiana benthamiana]
m.2580_8	537	156.21	PREDICTED: ER membrane protein complex subunit 4-like [Solanum tuberosum]
m.6986_8	426	155.97	PREDICTED: uncharacterized protein LOC101259284 [Solanum lycopersicum]
m.45526_8	1323	155.83	PREDICTED: CBS domain-containing protein CBSX5-like [Solanum tuberosum]
m.4260_8	426	155.79	PREDICTED: cyclin-B1-2-like [Solanum tuberosum]
m.4977_8	348	155.74	-
m.25333_8	909	155.71	PREDICTED: putative glucose-6-phosphate 1-epimerase-like [Solanum tuberosum]
m.25239_8	807	155.7	eukaryotic translation initiation factor 2 subunit beta-like [Solanum tuberosum]
m.59239_8	1653	155.64	PREDICTED: carotenoid 9,10(9',10')-cleavage dioxygenase 1-like isoform X2 [Solanum tuberosum]
m.17957_8	702	155.59	PREDICTED: heme-binding protein 2-like [Solanum lycopersicum]
m.83760_8	870	155.56	PREDICTED: bidirectional sugar transporter SWEET11-like [Solanum lycopersicum]
m.3712_8	729	155.53	cysteine protease CP6 [Nicotiana tabacum]
m.2655_8	588	155.52	PREDICTED: cytochrome c1-1, heme protein, mitochondrial-like [Solanum lycopersicum]
m.18152_8	465	155.45	dicarboxylate/tricarboxylate carrier [Nicotiana tabacum]
m.83832_8	1317	155.43	PREDICTED: eukaryotic translation initiation factor 3 subunit E-like [Solanum lycopersicum]
m.31452_8	813	155.39	PREDICTED: putative DNA-binding protein ESCAROLA-like isoform X1 [Solanum tuberosum]
m.29898_8	612	155.39	PREDICTED: charged multivesicular body protein 1-like [Solanum lycopersicum]
m.19154_8	696	155.15	PREDICTED: transmembrane ascorbate ferrireductase 1-like [Solanum tuberosum]
m.20865_8	1743	155.14	AGO1-2, partial [Nicotiana benthamiana]
m.38203_8	915	155.08	PREDICTED: short-chain dehydrogenase/reductase 2b-like [Solanum tuberosum]
m.83863_8	2154	154.93	PREDICTED: HIPL1 protein-like [Solanum tuberosum]
m.3412_8	396	154.91	PREDICTED: glycine-rich RNA-binding protein 3, mitochondrial-like [Solanum tuberosum]
m.50223_8	2913	154.82	PREDICTED: chaperone protein ClpD, chloroplastic-like [Solanum lycopersicum]
m.83874_8	876	154.8	PREDICTED: fasciclin-like arabinogalactan protein 9-like [Solanum tuberosum]
m.83838_8	1551	154.71	PREDICTED: FRIGIDA-like protein 4a-like [Solanum tuberosum]
m.80758_8	1011	154.68	nuclease [Nicotiana tabacum]
m.13129_8	657	154.64	PREDICTED: vacuolar protein sorting-associated protein 32 homolog 2-like [Cucumis sativus]
m.84123_8	342	154.62	hypothetical protein CARUB_v10010618mg [Capsella rubella]
m.24038_8	558	154.56	hypothetical protein JCGZ_03997 [Jatropha curcas]
m.12715_8	480	154.49	PREDICTED: uncharacterized protein LOC102601216 [Solanum tuberosum]
m.2627_8	1026	154.41	PREDICTED: serine/threonine-protein kinase STN7, chloroplastic-like [Solanum tuberosum]
m.32062_8	699	154.19	phosphoglucomutase, chloroplastic [Solanum tuberosum]
m.68448_8	1449	153.99	RecName: Full=Glutamate-1-semialdehyde 2,1-aminomutase, chloroplastic; Short=GSA; AltName: Full=Glutamate-1-semialdehyde aminotransferase; Short=GSA-AT; Flags: Precursor
m.32061_8	1116	153.97	phosphoglucomutase, chloroplastic [Solanum tuberosum]
m.12855_8	759	153.91	chaperone-like protein of POR 1 [Nicotiana benthamiana]
m.14266_8	1992	153.86	putative yellow stripe-like protein [Nicotiana tabacum]
m.44280_8	660	153.45	glutathione transferase [Nicotiana benthamiana]
m.83727_8	1203	153.45	PREDICTED: transcription factor TCP4-like [Solanum tuberosum]
m.57313_8	1092	153.38	alpha-1,4-glucan-protein synthase [UDP-forming] 2 [Solanum tuberosum]
m.84062_8	303	153.13	PREDICTED: 60S ribosomal protein L7-3-like [Solanum tuberosum]
m.31533_8	1407	153.12	glycerol-3-phosphate acyltransferase [Capsicum annuum]
m.34467_8	1272	153.08	Mg-dependent ATPase 1 [Nicotiana tabacum]
m.83978_8	828	152.99	PREDICTED: uncharacterized protein LOC102578168 isoform X1 [Solanum tuberosum]
m.83959_8	606	152.94	actin 3, partial [Torenia fournieri]
m.20651_8	327	152.89	PREDICTED: 60S ribosomal protein L36-2-like [Solanum lycopersicum]
m.58361_8	441	152.88	PREDICTED: dihydroneopterin aldolase-like [Solanum tuberosum]
m.12719_8	492	152.46	PREDICTED: transcription factor bHLH64-like [Solanum tuberosum]
m.21334_8	1008	152.4	PREDICTED: uncharacterized protein LOC101251606 isoform 2 [Solanum lycopersicum]
m.3054_8	1968	152.37	PREDICTED: threonine dehydratase biosynthetic, chloroplastic-like [Solanum tuberosum]
m.48132_8	1077	152.35	PREDICTED: probable sodium-coupled neutral amino acid transporter 6-like isoform X1 [Solanum tuberosum]
m.6586_8	804	152.31	PREDICTED: translation initiation factor IF-3-like [Solanum lycopersicum]
m.13840_8	522	152.31	PREDICTED: 30S ribosomal protein 3, chloroplastic-like [Solanum tuberosum]
m.2739_8	531	152.26	putative UDP-glucuronate decarboxylase 3 [Nicotiana tabacum]
m.42372_8	327	152.17	small nuclear ribonucleoprotein D2 [Populus trichocarpa]
m.83948_8	911	151.62	subtilisin-like protease preproenzyme [Nicotiana tabacum]
m.19650_8	837	151.35	heme oxygenase 1 [Nicotiana tabacum]
m.83982_8	462	151.34	fructose-1,6-bisphosphate aldolase [Solanum lycopersicum]
m.84071_8	861	151.32	PREDICTED: ABC transporter I family member 19-like [Solanum tuberosum]
m.74033_8	411	151.21	hypothetical protein CARUB_v10021660mg, partial [Capsella rubella]
m.19659_8	1209	151.04	PREDICTED: probable ADP-ribosylation factor GTPase-activating protein AGD8-like [Solanum tuberosum]
m.83933_8	1077	150.63	PREDICTED: carboxylesterase 1-like [Solanum tuberosum]
m.83951_8	720	150.45	MPF2-like transcription factor [Lycium chinense]
m.35544_8	975	150.43	PREDICTED: ATP-dependent Clp protease proteolytic subunit-related protein 3, chloroplastic-like [Solanum tuberosum]
m.2609_8	699	150.41	PREDICTED: protein CWC15 homolog A-like [Solanum tuberosum]
m.83900_8	2166	150.3	PREDICTED: quinolinate synthase, chloroplastic-like [Solanum tuberosum]
m.6836_8	993	150.15	PREDICTED: probable voltage-gated potassium channel subunit beta-like [Solanum lycopersicum]
m.83800_8	1560	150.14	CYP81B2v2 [Nicotiana tabacum]
m.83937_8	1371	150.07	PREDICTED: blue-light photoreceptor PHR2-like [Solanum tuberosum]
m.19917_8	447	150.04	-
m.19914_8	447	150.04	-
m.83681_8	1548	150.03	PREDICTED: protein IWS1 homolog [Solanum tuberosum]
m.6632_8	2256	149.98	PREDICTED: cellulose synthase-like protein H1-like isoform X1 [Solanum tuberosum]
m.13117_8	828	149.92	PREDICTED: succinate dehydrogenase [ubiquinone] iron-sulfur subunit 2, mitochondrial-like [Solanum tuberosum]
m.83813_8	1614	149.75	PREDICTED: pectinesterase/pectinesterase inhibitor PPE8B-like [Solanum tuberosum]
m.83927_8	2154	149.65	PREDICTED: eukaryotic translation initiation factor 3 subunit B-like [Solanum tuberosum]
m.5822_8	489	149.59	PREDICTED: 60S ribosomal protein L10a-1-like [Solanum lycopersicum]
m.83819_8	1365	149.54	PREDICTED: D-glycerate 3-kinase, chloroplastic-like [Solanum lycopersicum]
m.54710_8	774	149.53	PREDICTED: NADH dehydrogenase [ubiquinone] flavoprotein 2, mitochondrial-like [Solanum tuberosum]
m.40001_8	1371	149.48	PREDICTED: UDP-glycosyltransferase 74F2-like [Solanum tuberosum]
m.13771_8	1203	149.39	hypothetical protein JCGZ_20411 [Jatropha curcas]
m.83808_8	2121	149.34	PREDICTED: pentatricopeptide repeat-containing protein At5g46580, chloroplastic-like [Solanum lycopersicum]
m.18954_8	663	149.31	RecName: Full=Probable glutathione S-transferase parA; AltName: Full=Auxin-regulated protein parA; AltName: Full=STR246C protein
m.83958_8	1119	149.31	PREDICTED: uncharacterized hydrolase YugF-like [Solanum lycopersicum]
m.5194_8	396	149.19	ribosomal protein L17-like protein [Solanum tuberosum]
m.17702_8	684	148.97	PREDICTED: vacuolar protein sorting-associated protein 20 homolog 2-like [Solanum lycopersicum]
m.83790_8	315	148.79	PREDICTED: NADH dehydrogenase [ubiquinone] 1 beta subcomplex subunit 7-like isoform 1 [Solanum lycopersicum]
m.84007_8	528	148.53	ribosomal protein [Petunia x hybrida]
m.6758_8	1542	148.29	PREDICTED: protein TRANSPARENT TESTA 12-like [Solanum lycopersicum]
m.83864_8	2430	148.28	PREDICTED: oligopeptidase A-like [Solanum lycopersicum]
m.57307_8	1092	148.27	alpha-1,4-glucan-protein synthase [UDP-forming] 2 [Solanum tuberosum]
m.23926_8	882	147.99	calcium homeostasis regulator CHoR1 [Solanum tuberosum]
m.47384_8	537	147.99	uncharacterized protein LOC102577837 [Solanum tuberosum]
m.83617_8	396	147.78	PREDICTED: extensin-2-like [Solanum tuberosum]
m.31338_8	1275	147.77	PREDICTED: uncharacterized protein DDB_G0271670-like [Solanum tuberosum]
m.20879_8	393	147.75	-
m.52391_8	387	147.62	PREDICTED: NHP2-like protein 1-like [Solanum lycopersicum]
m.84041_8	432	147.51	PREDICTED: LRR receptor-like serine/threonine-protein kinase FLS2-like [Solanum tuberosum]
m.15545_8	456	147.41	40S ribosomal protein S13-like [Solanum tuberosum]
m.20967_8	360	147.3	PREDICTED: NADH dehydrogenase [ubiquinone] 1 beta subcomplex subunit 9-like isoform 2 [Solanum lycopersicum]
m.7364_8	822	147.25	PREDICTED: gamma carbonic anhydrase 2, mitochondrial-like [Solanum tuberosum]
m.19667_8	1938	147.18	PREDICTED: mitochondrial Rho GTPase 1-like isoform X1 [Solanum tuberosum]
m.64628_8	1395	146.99	PREDICTED: UPF0481 protein At3g47200-like [Solanum tuberosum]
m.84131_8	378	146.96	PREDICTED: PRA1 family protein B3-like [Solanum tuberosum]
m.2883_8	1395	146.7	PREDICTED: probable ADP-ribosylation factor GTPase-activating protein AGD6 isoform X1 [Solanum tuberosum]
m.84029_8	750	146.46	PREDICTED: zinc finger protein 4-like [Solanum tuberosum]
m.83849_8	405	146.4	hypothetical protein CARUB_v10021660mg, partial [Capsella rubella]
m.50369_8	855	146.38	PREDICTED: equilibrative nucleotide transporter 3-like isoform X2 [Solanum tuberosum]
m.11411_8	372	146.19	PREDICTED: coatomer subunit alpha-1-like [Solanum lycopersicum]
m.84134_8	318	146	PREDICTED: mitochondrial pyruvate carrier 1-like isoform X1 [Solanum tuberosum]
m.13395_8	1038	145.99	PREDICTED: uncharacterized protein LOC101267652 [Solanum lycopersicum]
m.59380_8	3105	145.89	PREDICTED: LRR receptor-like serine/threonine-protein kinase FLS2-like [Solanum lycopersicum]
m.12531_8	417	145.82	PREDICTED: uncharacterized protein At5g65660-like [Solanum lycopersicum]
m.72996_8	1731	145.77	ELLA domain GRAS family transcription factor [Nicotiana attenuata]
m.17847_8	361	145.71	putative actin family protein [Zea mays]
m.7442_8	582	145.67	basic helix-loop-helix protein [Nicotiana tabacum]
m.2618_8	493	145.61	PREDICTED: plastidic ATP/ADP-transporter-like [Solanum tuberosum]
m.41546_8	768	145.43	hypothetical protein MIMGU_mgv1a011879mg [Erythranthe guttata]
m.19882_8	709	145.39	PREDICTED: serine/threonine-protein kinase STN7, chloroplastic-like [Solanum tuberosum]
m.25148_8	651	145.35	ras-related protein RAB8-5 [Nicotiana tabacum]
m.83936_8	741	145.19	RecName: Full=Proteasome subunit alpha type-6; AltName: Full=20S proteasome alpha subunit A; AltName: Full=20S proteasome subunit alpha-1 [Nicotiana tabacum]
m.25060_8	1065	144.91	PREDICTED: serine/threonine-protein kinase SRK2I-like [Solanum lycopersicum]
m.84285_8	357	144.87	obtusifoliol-14-demethylase [Nicotiana tabacum]
m.34401_8	573	144.65	PREDICTED: pollen-specific protein SF3-like [Solanum lycopersicum]
m.45380_8	1029	144.61	RecName: Full=2-alkenal reductase (NADP(+)-dependent); AltName: Full=Alkenal double bound reductase; AltName: Full=Allylic alcohol dehydrogenase 1; Short=allyl-ADH1; AltName: Full=Flavin-free double bond reductase; Short=NtDBR; AltName: Full=Pulegone reductase; Short=NtRed-1 [Nicotiana tabacum]
m.41544_8	789	144.35	hypothetical protein MIMGU_mgv1a011879mg [Erythranthe guttata]
m.83916_8	1161	144.33	26S proteasome subunit RPN7 [Capsicum annuum]
m.34547_8	1467	144.28	PREDICTED: probable polyamine oxidase 2-like [Solanum tuberosum]
m.17395_8	1254	144.28	PREDICTED: probable pectate lyase 5-like [Solanum lycopersicum]
m.34548_8	1467	144.28	PREDICTED: probable polyamine oxidase 2-like [Solanum tuberosum]
m.50153_8	1824	144.25	PREDICTED: protein decapping 5-like [Solanum tuberosum]
m.56667_8	1389	144.23	3-hydroxy-3-methylglutaryl coenzyme A synthase [Nicotiana tabacum]
m.10915_8	339	144.11	gip1 [Petunia x hybrida]
m.83763_8	663	144.05	PREDICTED: vesicle-associated membrane protein 713-like [Solanum lycopersicum]
m.50113_8	1242	144.05	PREDICTED: phospholipase A1-II 1-like [Solanum tuberosum]
m.25705_8	630	144.01	PREDICTED: UMP/CMP kinase-like [Solanum lycopersicum]
m.25704_8	630	144.01	PREDICTED: UMP/CMP kinase-like [Solanum lycopersicum]
m.81025_8	351	144	PREDICTED: zinc-metallopeptidase, peroxisomal-like [Solanum tuberosum]
m.81021_8	351	144	PREDICTED: zinc-metallopeptidase, peroxisomal-like [Solanum tuberosum]
m.35937_8	804	143.96	PREDICTED: uncharacterized protein LOC101248341 [Solanum lycopersicum]
m.31403_8	1497	143.94	PREDICTED: probable polyol transporter 6-like [Solanum tuberosum]
m.83964_8	903	143.9	NAD-dependent isocitrate dehydrogenase [Nicotiana tabacum]
m.34550_8	1218	143.73	PREDICTED: 60S ribosomal protein L4-1-like [Solanum lycopersicum]
m.84015_8	891	143.63	PREDICTED: uncharacterized protein LOC102602130 [Solanum tuberosum]
m.73921_8	2856	143.52	PREDICTED: villin-2-like [Solanum tuberosum]
m.6688_8	535	143.48	PREDICTED: ATP-dependent Clp protease proteolytic subunit 3, chloroplastic-like [Solanum tuberosum]
m.83904_8	645	143.23	PREDICTED: probable NADH dehydrogenase [ubiquinone] 1 alpha subcomplex subunit 12-like [Solanum tuberosum]
m.15847_8	1884	143.2	PREDICTED: signal recognition particle receptor subunit alpha-like [Solanum lycopersicum]
m.11741_8	1113	143.17	plasminogen activator inhibitor 1 RNA-binding protein-like [Solanum tuberosum]
m.25198_8	822	143.05	PREDICTED: brassinosteroid-regulated protein BRU1-like [Solanum tuberosum]
m.4234_8	456	143.05	PREDICTED: uncharacterized protein LOC102586001 [Solanum tuberosum]
m.84174_8	406	142.98	aspartic protease precursor [Solanum lycopersicum]
m.23925_8	501	142.97	hypothetical protein JCGZ_02737 [Jatropha curcas]
m.25301_8	1920	142.97	PREDICTED: probable phosphatidylinositol 4-kinase type 2-beta At1g26270-like [Solanum lycopersicum]
m.19256_8	795	142.96	PREDICTED: thioredoxin-like protein AAED1, chloroplastic-like [Solanum lycopersicum]
m.83986_8	1056	142.89	PREDICTED: sec-independent protein translocase protein TATC, chloroplastic-like [Solanum tuberosum]
m.16397_8	1872	142.78	vacuolar sorting receptor protein PV72-like protein precursor [Solanum tuberosum]
m.83912_8	582	142.72	PREDICTED: protein LHCP TRANSLOCATION DEFECT-like [Solanum tuberosum]
m.83991_8	1677	142.71	PREDICTED: aspartokinase 2, chloroplastic-like isoform X1 [Solanum tuberosum]
m.18407_8	1188	142.64	stearoyl-acyl carrier protein desaturase A [Nicotiana benthamiana]
m.78848_8	711	142.57	ethylene response factor, partial [Nicotiana umbratica]
m.2642_8	684	142.5	PREDICTED: mediator of RNA polymerase II transcription subunit 15-like [Solanum tuberosum]
m.34555_8	1281	142.48	PREDICTED: 60S ribosomal protein L4-1-like [Solanum lycopersicum]
m.21209_8	441	142.42	PREDICTED: ubiquitin-conjugating enzyme E2 variant 1D-like [Solanum lycopersicum]
m.84006_8	351	142.27	PREDICTED: NADH dehydrogenase [ubiquinone] iron-sulfur protein 6, mitochondrial-like [Solanum tuberosum]
m.40621_8	1068	142.12	PREDICTED: nudix hydrolase 8-like [Solanum tuberosum]
m.53456_8	417	141.93	PREDICTED: aquaporin PIP2-1-like [Solanum tuberosum]
m.13144_8	666	141.85	PREDICTED: stress response protein NST1-like [Solanum tuberosum]
m.83957_8	1995	141.85	PREDICTED: peroxisomal acyl-coenzyme A oxidase 1-like [Solanum tuberosum]
m.83792_8	340	141.84	PREDICTED: 60S ribosomal protein L22-2-like [Solanum lycopersicum]
m.84315_8	471	141.82	vacuolar processing enzyme-3 [Nicotiana tabacum]
m.84043_8	1197	141.73	PREDICTED: geraniol 8-hydroxylase-like [Solanum tuberosum]
m.23841_8	606	141.72	PREDICTED: calreticulin-3-like isoform X1 [Solanum tuberosum]
m.83996_8	1596	141.6	probable mitochondrial-processing peptidase subunit beta-like [Solanum tuberosum]
m.83860_8	1161	141.54	PREDICTED: protein WALLS ARE THIN 1-like [Solanum tuberosum]
m.12854_8	729	141.53	PREDICTED: uncharacterized protein LOC102605110 [Solanum tuberosum]
m.83892_8	867	141.49	PREDICTED: transcription factor Pur-alpha 1-like isoform X2 [Solanum tuberosum]
m.83842_8	2886	141.43	PREDICTED: pyruvate, phosphate dikinase, chloroplastic-like [Solanum tuberosum]
m.84036_8	363	141.31	RecName: Full=14-3-3-like protein B
m.28645_8	453	141.28	PREDICTED: heterogeneous nuclear ribonucleoprotein A3-like [Solanum tuberosum]
m.68410_8	546	141.19	PREDICTED: serine/arginine-rich splicing factor RSZ22-like isoform X1 [Solanum tuberosum]
m.84117_8	552	140.97	PREDICTED: rhodanese-like domain-containing protein 4, chloroplastic-like [Solanum tuberosum]
m.6491_8	1170	140.95	progesterone 5beta reductase-A [Nicotiana tabacum]
m.51177_8	978	140.92	PREDICTED: probable carboxylesterase 120-like [Solanum tuberosum]
m.51176_8	978	140.92	PREDICTED: probable carboxylesterase 120-like [Solanum tuberosum]
m.34447_8	972	140.92	dehydroascorbate reductase [Solanum lycopersicum]
m.51144_8	978	140.92	PREDICTED: probable carboxylesterase 120-like [Solanum tuberosum]
m.51150_8	978	140.92	PREDICTED: probable carboxylesterase 120-like [Solanum tuberosum]
m.36550_8	1179	140.91	PREDICTED: protein phosphatase 2C 57-like isoform X2 [Solanum tuberosum]
m.5638_8	678	140.82	PREDICTED: auxin-responsive protein IAA14-like [Solanum tuberosum]
m.2668_8	816	140.79	PREDICTED: heterogeneous nuclear ribonucleoprotein A3-like [Solanum tuberosum]
m.2733_8	318	140.72	Uncharacterized protein TCM_005350 [Theobroma cacao]
m.23808_8	528	140.68	PREDICTED: peptidyl-prolyl cis-trans isomerase CYP19-3-like [Solanum tuberosum]
m.11160_8	414	140.43	PREDICTED: 15.4 kDa class V heat shock protein-like [Solanum tuberosum]
m.58536_8	1467	140.41	PREDICTED: tubulin beta-2 chain [Vitis vinifera]
m.48470_8	1665	140.34	cystathionine gamma synthase [Nicotiana attenuata]
m.23949_8	1362	140.32	nucleic acid binding protein [Nicotiana tabacum]
m.39684_8	1287	140.24	PREDICTED: 26S protease regulatory subunit 7 homolog A-like [Solanum lycopersicum]
m.43356_8	1965	140.16	PREDICTED: alkaline/neutral invertase CINV1-like [Solanum tuberosum]
m.83878_8	2013	140.04	PREDICTED: EIN3-binding F-box protein 1-like [Solanum tuberosum]
m.83889_8	370	139.99	FtsH-like protein precursor [Solanum lycopersicum]
m.13215_8	1230	139.95	PREDICTED: E3 ubiquitin-protein ligase CIP8-like [Solanum tuberosum]
m.23555_8	906	139.95	PREDICTED: homeobox-leucine zipper protein HAT5-like [Solanum tuberosum]
m.34223_8	666	139.85	22 kDa polypeptide [Nicotiana tabacum]
m.17194_8	360	139.84	autophagy 8a [Solanum lycopersicum]
m.19873_8	1365	139.75	RecName: Full=Polyadenylate-binding protein RBP45; Short=Poly(A)-binding protein RBP45; AltName: Full=RNA-binding protein 45; Short=NplRBP45
m.3867_8	797	139.66	PREDICTED: haloalkane dehalogenase 2-like [Solanum lycopersicum]
m.18889_8	549	139.6	PREDICTED: cytochrome c oxidase subunit 6b-1-like [Solanum lycopersicum]
m.2654_8	1185	139.57	nicotine N-demethylase [Nicotiana langsdorffii]
m.83796_8	1194	139.25	RecName: Full=Oxygen-dependent coproporphyrinogen-III oxidase, chloroplastic; Short=Coprogen oxidase; Short=Coproporphyrinogenase; Flags: Precursor [Nicotiana tabacum]
m.69228_8	516	139.18	PREDICTED: hypersensitive-induced response protein 1-like isoform X1 [Solanum tuberosum]
m.69230_8	516	139.18	PREDICTED: hypersensitive-induced response protein 1-like isoform X1 [Solanum tuberosum]
m.83960_8	1677	139.17	PREDICTED: uncharacterized protein LOC102602783 [Solanum tuberosum]
m.6132_8	357	139.08	PREDICTED: uncharacterized protein LOC102600388 [Solanum tuberosum]
m.83886_8	2439	138.97	microtubule-associated protein [Nicotiana benthamiana]
m.84189_8	666	138.97	PREDICTED: uncharacterized protein LOC101249788 [Solanum lycopersicum]
m.84203_8	312	138.95	PREDICTED: bifunctional polymyxin resistance protein ArnA-like [Solanum lycopersicum]
m.13910_8	480	138.78	hypothetical protein JCGZ_21501 [Jatropha curcas]
m.2751_8	1746	138.74	PREDICTED: signal recognition particle 54 kDa protein, chloroplastic-like [Solanum tuberosum]
m.4571_8	1104	138.45	PREDICTED: uncharacterized oxidoreductase At1g06690, chloroplastic-like [Solanum tuberosum]
m.3262_8	363	138.35	At2g22125 [Arabidopsis thaliana]
m.84042_8	465	138.34	PREDICTED: uncharacterized protein LOC101257299 [Solanum lycopersicum]
m.23923_8	558	138.27	hypothetical protein [Nicotiana tabacum]
m.83893_8	453	138.21	methylenetetrahydrofolate reductase [Nicotiana sylvestris]
m.84059_8	870	138.21	PREDICTED: ATP-dependent Clp protease proteolytic subunit-related protein 2, chloroplastic-like [Solanum tuberosum]
m.84114_8	1749	138.19	phytoene desaturase [Nicotiana attenuata]
m.2854_8	369	138.14	PREDICTED: 30S ribosomal protein S10, chloroplastic-like [Solanum tuberosum]
m.2855_8	369	138.14	PREDICTED: 30S ribosomal protein S10, chloroplastic-like [Solanum tuberosum]
m.11195_8	389	138.03	extensin [Nicotiana sylvestris]
m.11935_8	615	137.77	PREDICTED: retrotransposon-like protein 1-like [Solanum tuberosum]
m.12266_8	1023	137.76	PREDICTED: plastoglobulin-1, chloroplastic-like [Solanum tuberosum]
m.6707_8	1089	137.61	catechol O-methyltransferase [Nicotiana tabacum]
m.23887_8	870	137.57	lycopene epsilon cyclase [Nicotiana tabacum]
m.44785_8	1503	137.48	RecName: Full=Lycopene beta cyclase, chloroplastic; Flags: Precursor
m.48822_8	1887	137.43	PREDICTED: lysosomal beta glucosidase-like [Solanum lycopersicum]
m.62473_8	492	137.4	PREDICTED: sugar transporter ERD6-like 7-like [Solanum tuberosum]
m.62464_8	492	137.4	PREDICTED: sugar transporter ERD6-like 7-like [Solanum tuberosum]
m.23348_8	351	137.36	homolog of defender against apoptotic death 1 homolog [Nicotiana suaveolens x Nicotiana tabacum]
m.12285_8	609	137.31	PREDICTED: pleckstrin homology domain-containing family A member 8-like [Solanum tuberosum]
m.84066_8	507	137.22	PREDICTED: uncharacterized protein LOC101254436 [Solanum lycopersicum]
m.83985_8	363	137.13	PREDICTED: ATP-dependent zinc metalloprotease FTSH, chloroplastic-like [Solanum tuberosum]
m.32353_8	1275	136.8	PREDICTED: BEL1-like homeodomain protein 1-like [Solanum tuberosum]
m.83981_8	639	136.78	PREDICTED: transmembrane emp24 domain-containing protein p24beta2-like isoform X1 [Solanum tuberosum]
m.7097_8	1773	136.78	nitrate transporter [Nicotiana tabacum]
m.11729_8	915	136.75	PREDICTED: adenylate kinase [Solanum tuberosum]
m.83894_8	1443	136.72	PREDICTED: putative glucuronosyltransferase PGSIP8-like [Solanum tuberosum]
m.32261_8	1416	136.54	glucosyltransferase [Nicotiana tabacum]
m.13753_8	975	136.49	anionic peroxidase [Nicotiana tomentosiformis]
m.84047_8	648	136.43	PREDICTED: uncharacterized protein LOC102605286 [Solanum tuberosum]
m.2735_8	1398	136.33	PREDICTED: uncharacterized protein LOC102593855 [Solanum tuberosum]
m.24093_8	1533	136.29	RecName: Full=Inositol-3-phosphate synthase; Short=MIP synthase; AltName: Full=Myo-inositol 1-phosphate synthase; Short=IPS; Short=MI-1-P synthase
m.2680_8	1749	136.22	PREDICTED: lon protease homolog 2, peroxisomal-like [Solanum tuberosum]
m.84141_8	576	136.2	PREDICTED: protein FAM210B-like [Solanum tuberosum]
m.12457_8	915	136.17	14-3-3 protein isoform g [Nicotiana tabacum]
m.84140_8	1335	136.1	subtilisin-like protease preproenzyme [Nicotiana tabacum]
m.69345_8	1959	136.09	PREDICTED: subtilisin-like protease-like [Solanum tuberosum]
m.36969_8	453	136.08	PREDICTED: 40S ribosomal protein S14-2-like [Solanum tuberosum]
m.36967_8	453	136.08	PREDICTED: 40S ribosomal protein S14-2-like [Solanum tuberosum]
m.84094_8	579	135.87	hydroxyproline-rich systemin precursor [Petunia x hybrida]
m.30624_8	2070	135.73	PREDICTED: uncharacterized protein LOC101252579 [Solanum lycopersicum]
m.73832_8	1383	135.72	PREDICTED: probable LL-diaminopimelate aminotransferase, chloroplastic-like [Solanum lycopersicum]
m.7374_8	585	135.51	PREDICTED: early light-induced protein, chloroplastic-like [Solanum tuberosum]
m.3111_8	1644	135.42	hexose transporter [Nicotiana tabacum]
m.10460_8	627	135.19	secretory peroxidase [Nicotiana tabacum]
m.16600_8	489	135.19	hypothetical protein MIMGU_mgv1a014350mg [Erythranthe guttata]
m.45641_8	1581	135.13	PREDICTED: uncharacterized protein LOC102590013 isoform X1 [Solanum tuberosum]
m.84350_8	321	135.1	PREDICTED: geraniol 8-hydroxylase-like [Solanum tuberosum]
m.4543_8	1617	135.07	PREDICTED: aldehyde dehydrogenase family 2 member B4, mitochondrial-like [Solanum tuberosum]
m.83920_8	1227	135.06	PREDICTED: indole-3-glycerol phosphate synthase, chloroplastic-like isoform 1 [Solanum lycopersicum]
m.37459_8	429	135.05	PREDICTED: 60S ribosomal protein L5-like [Solanum tuberosum]
m.83865_8	325	135.03	histone H2A family protein [Populus trichocarpa]
m.43242_8	1779	134.97	PREDICTED: SNW domain-containing protein 1-like [Solanum lycopersicum]
m.19125_8	948	134.92	epoxide hydrolase [Nicotiana benthamiana]
m.24952_8	807	134.83	predicted protein [Arabidopsis lyrata subsp. lyrata]
m.18179_8	771	134.77	PREDICTED: uncharacterized protein LOC101265212 [Solanum lycopersicum]
m.9168_8	1464	134.72	PREDICTED: UDP-glycosyltransferase 73C3-like [Solanum tuberosum]
m.23708_8	960	134.51	PREDICTED: uncharacterized protein LOC102581738 [Solanum tuberosum]
m.83868_8	507	134.34	PREDICTED: protein TWIN LOV 1-like [Solanum tuberosum]
m.19644_8	582	134.31	uncharacterized protein LOC543930 [Solanum lycopersicum]
m.19642_8	582	134.31	uncharacterized protein LOC543930 [Solanum lycopersicum]
m.11131_8	561	134.28	PREDICTED: thioredoxin-like 3-1, chloroplastic-like [Solanum tuberosum]
m.83917_8	750	134.18	PREDICTED: uncharacterized protein LOC101266837 [Solanum lycopersicum]
m.17053_8	912	134.18	putative luminal binding protein [Corylus avellana]
m.13977_8	1086	133.93	SnRK2 calcium sensor [Nicotiana plumbaginifolia]
m.36863_8	915	133.75	PREDICTED: uncharacterized protein ycf23-like [Solanum tuberosum]
m.20965_8	708	133.66	DSK2 [Nicotiana tabacum]
m.24108_8	351	133.58	RWD domain-containing protein [Solanum tuberosum]
m.39141_8	747	133.57	PREDICTED: aquaporin TIP2-1-like [Solanum lycopersicum]
m.83895_8	639	133.54	PREDICTED: eukaryotic translation initiation factor NCBP-like [Solanum lycopersicum]
m.76911_8	408	133.45	PREDICTED: clathrin heavy chain 2-like, partial [Oryza brachyantha]
m.84058_8	759	133.39	PREDICTED: osmotin-like protein-like [Solanum tuberosum]
m.43902_8	1467	133.18	PREDICTED: protein TRANSPARENT TESTA 12-like [Solanum tuberosum]
m.83963_8	897	132.89	PREDICTED: adenylate kinase 2, chloroplastic-like [Solanum tuberosum]
m.45005_8	1836	132.74	putative methyltransferase [Solanum tuberosum]
m.52654_8	1557	132.57	RecName: Full=3-phosphoshikimate 1-carboxyvinyltransferase 1, chloroplastic; AltName: Full=5-enolpyruvylshikimate-3-phosphate synthase 1; Short=EPSP synthase 1; Flags: Precursor
m.29582_8	1221	132.56	PREDICTED: COP9 signalosome complex subunit 5b-like [Solanum tuberosum]
m.84262_8	330	132.52	PREDICTED: eukaryotic peptide chain release factor subunit 1-3-like isoform X1 [Solanum tuberosum]
m.72790_8	1041	132.44	G-strand specific single-stranded telomere-binding protein 1 [Nicotiana tabacum]
m.83952_8	495	132.25	PREDICTED: uncharacterized protein LOC102580875 [Solanum tuberosum]
m.35435_8	1083	132.24	PREDICTED: pto-interacting protein 1-like isoform 1 [Solanum lycopersicum]
m.73553_8	1311	132.1	PREDICTED: beta-galactosidase-like [Solanum tuberosum]
m.2610_8	3741	132.09	PREDICTED: uncharacterized protein LOC102586437 [Solanum tuberosum]
m.39298_8	393	132.08	PREDICTED: uncharacterized protein At1g15400-like [Solanum lycopersicum]
m.31478_8	1203	132.07	PREDICTED: 26S proteasome non-ATPase regulatory subunit 4 homolog isoform X3 [Solanum tuberosum]
m.60767_8	1818	131.98	PREDICTED: ruBisCO large subunit-binding protein subunit beta, chloroplastic [Solanum tuberosum]
m.60769_8	1818	131.98	PREDICTED: ruBisCO large subunit-binding protein subunit beta, chloroplastic [Solanum tuberosum]
m.11814_8	987	131.84	PREDICTED: ABC transporter I family member 20-like [Solanum lycopersicum]
m.21336_8	1146	131.79	PREDICTED: ATP synthase subunit gamma, mitochondrial [Solanum tuberosum]
m.17542_8	840	131.68	PREDICTED: carbonic anhydrase, chloroplastic isoform 1 [Solanum lycopersicum]
m.84052_8	843	131.65	PREDICTED: uncharacterized protein LOC102599849 [Solanum tuberosum]
m.6235_8	1308	131.6	thylakoid-bound ascorbate peroxidase [Nicotiana tabacum]
m.41273_8	897	131.58	PREDICTED: B2 protein-like isoform 1 [Solanum lycopersicum]
m.83908_8	591	131.46	RecName: Full=Peptide methionine sulfoxide reductase; AltName: Full=Fruit-ripening protein E4; AltName: Full=Peptide-methionine (S)-S-oxide reductase; Short=Peptide Met(O) reductase; AltName: Full=Protein-methionine-S-oxide reductase, partial [Solanum lycopersicum]
m.84037_8	826	131.45	PREDICTED: delta-aminolevulinic acid dehydratase 1, chloroplastic-like isoform X1 [Solanum tuberosum]
m.83989_8	945	131.43	PREDICTED: phosphatidylinositol:ceramide inositolphosphotransferase 2-like [Solanum lycopersicum]
m.84056_8	507	131.42	PREDICTED: actin-depolymerizing factor 6-like [Solanum lycopersicum]
m.11348_8	939	131.41	jasmonate ZIM domain protein c.2 [Nicotiana attenuata]
m.11346_8	939	131.41	jasmonate ZIM domain protein c.2 [Nicotiana attenuata]
m.19628_8	1307	131.39	non-intrinsic ABC protein [Nicotiana benthamiana]
m.84373_8	320	131.33	PREDICTED: uncharacterized protein LOC101260362 [Solanum lycopersicum]
m.67704_8	2661	131.33	PREDICTED: coatomer subunit gamma-like [Solanum tuberosum]
m.37768_8	348	131.32	PREDICTED: probable plastid-lipid-associated protein 12, chloroplastic-like [Solanum tuberosum]
m.83939_8	1722	131.31	PREDICTED: phosphatidylinositol 4-kinase gamma 4-like [Solanum tuberosum]
m.3338_8	1134	131.29	12-oxophytodienoate reductase 1 [Nicotiana tabacum]
m.67745_8	591	131.2	PREDICTED: BTB/POZ and TAZ domain-containing protein 1-like [Solanum tuberosum]
m.4109_8	1089	131.17	Hop-interacting protein THI043 [Solanum lycopersicum]
m.4975_8	1416	131.14	PREDICTED: dihydrolipoyllysine-residue succinyltransferase component of 2-oxoglutarate dehydrogenase complex 1, mitochondrial-like [Solanum lycopersicum]
m.84051_8	909	131.02	PREDICTED: ATP-dependent Clp protease proteolytic subunit-related protein 4, chloroplastic-like [Solanum lycopersicum]
m.13431_8	318	130.99	PREDICTED: V-type proton ATPase 16 kDa proteolipid subunit c2-like isoform 2 [Solanum lycopersicum]
m.84111_8	1236	130.99	phosphate/phosphoenolpyruvate translocator precursor [Nicotiana tabacum]
m.58265_8	414	130.96	PREDICTED: protein FAM32A-like [Solanum tuberosum]
m.76037_8	3000	130.94	PREDICTED: squamosa promoter-binding-like protein 1-like [Solanum tuberosum]
m.37527_8	2046	130.77	PREDICTED: uncharacterized protein LOC101265359 [Solanum lycopersicum]
m.2747_8	690	130.35	PREDICTED: mRNA turnover protein 4 homolog [Solanum lycopersicum]
m.84274_8	561	130.16	PREDICTED: abscisic acid receptor PYL8-like [Solanum lycopersicum]
m.45715_8	1089	130.13	ERF transcription factor 8 [Nicotiana tabacum]
m.48126_8	558	130.03	PREDICTED: NADH dehydrogenase [ubiquinone] 1 alpha subcomplex subunit 8-B-like [Solanum lycopersicum]
m.84023_8	720	129.97	PREDICTED: uncharacterized protein At1g47420, mitochondrial-like isoform 2 [Solanum lycopersicum]
m.84100_8	1464	129.95	ferrochelatase isoform I [Nicotiana tabacum]
m.84195_8	561	129.84	PREDICTED: uncharacterized protein LOC102581714 [Solanum tuberosum]
m.43881_8	2319	129.75	PREDICTED: transcriptional corepressor LEUNIG-like [Solanum tuberosum]
m.83811_8	2739	129.72	NADPH oxidase [Nicotiana tabacum]
m.11792_8	714	129.57	PREDICTED: uncharacterized protein At3g27210-like [Solanum tuberosum]
m.36182_8	1260	129.55	PREDICTED: uncharacterized protein LOC101260344 [Solanum lycopersicum]
m.7350_8	999	129.15	PREDICTED: heterodimeric geranylgeranyl pyrophosphate synthase small subunit, chloroplastic-like isoform 1 [Solanum lycopersicum]
m.77524_8	306	129.01	-
m.77523_8	306	129.01	-
m.83721_8	1026	128.84	PREDICTED: (+)-neomenthol dehydrogenase-like [Solanum tuberosum]
m.13238_8	448	128.83	-
m.6709_8	849	128.83	PREDICTED: uncharacterized protein LOC101243891 [Solanum lycopersicum]
m.9362_8	1848	128.77	PREDICTED: glucose-6-phosphate isomerase 1, chloroplastic-like [Solanum tuberosum]
m.83840_8	1782	128.73	polyphenol oxidase [Nicotiana tabacum]
m.2868_8	459	128.64	RecName: Full=Superoxide dismutase [Nicotiana plumbaginifolia]
m.2871_8	459	128.64	RecName: Full=Superoxide dismutase [Nicotiana plumbaginifolia]
m.2798_8	351	128.63	PREDICTED: cyanate hydratase-like [Solanum lycopersicum]
m.17446_8	777	128.6	alpha-expansin precursor [Nicotiana tabacum]
m.35258_8	3891	128.59	PREDICTED: uncharacterized protein LOC102595305 [Solanum tuberosum]
m.84284_8	330	128.58	PREDICTED: 60S ribosomal protein L7-3-like [Solanum tuberosum]
m.2683_8	303	128.55	PREDICTED: coatomer subunit beta'-2-like isoform X1 [Solanum tuberosum]
m.51892_8	1581	128.43	PREDICTED: glycerol-3-phosphate 2-O-acyltransferase 4-like [Solanum tuberosum]
m.84227_8	366	128.29	PREDICTED: calcium-binding protein KIC-like [Solanum tuberosum]
m.10749_8	873	128.23	PREDICTED: hypersensitive-induced response protein 4-like [Solanum tuberosum]
m.45026_8	1350	128.06	PREDICTED: fasciclin-like arabinogalactan protein 16-like [Solanum tuberosum]
m.17929_8	393	128.01	cellulose synthase [Solanum tuberosum]
m.23695_8	618	127.92	PREDICTED: probable xyloglucan endotransglucosylase/hydrolase protein 8-like [Solanum tuberosum]
m.31360_8	366	127.91	PREDICTED: ATP-dependent Clp protease ATP-binding subunit clpX-like, mitochondrial-like [Solanum tuberosum]
m.84017_8	2751	127.88	PREDICTED: dynamin-2A-like [Solanum tuberosum]
m.14608_8	1251	127.87	PREDICTED: sugar transport protein 14-like [Solanum tuberosum]
m.13892_8	600	127.84	NTGP1 [Nicotiana tabacum]
m.2692_8	444	127.78	RecName: Full=Pathogenesis-related protein PR-4B; Flags: Precursor
m.69348_8	1134	127.68	PREDICTED: subtilisin-like protease-like [Solanum tuberosum]
m.13069_8	1446	127.67	PREDICTED: rhodanese-like domain-containing protein 4, chloroplastic-like [Solanum tuberosum]
m.2729_8	723	127.63	PREDICTED: CBS domain-containing protein CBSX1, chloroplastic-like [Solanum tuberosum]
m.74031_8	411	127.62	hypothetical protein CARUB_v10021660mg, partial [Capsella rubella]
m.4657_8	786	127.61	PREDICTED: V-type proton ATPase subunit D-like [Solanum tuberosum]
m.4658_8	786	127.61	PREDICTED: V-type proton ATPase subunit D-like [Solanum tuberosum]
m.10740_8	342	127.46	PREDICTED: protein translation factor SUI1 homolog isoform 1 [Solanum lycopersicum]
m.13397_8	387	127.44	PREDICTED: uncharacterized protein LOC101267652 [Solanum lycopersicum]
m.45202_8	1266	127.42	PREDICTED: uncharacterized protein LOC101256712 [Solanum lycopersicum]
m.44991_8	1593	127.37	PREDICTED: coatomer subunit delta-like isoform X1 [Solanum tuberosum]
m.20907_8	327	127.34	Brain protein, putative [Ricinus communis]
m.2748_8	1974	127.33	PREDICTED: long chain acyl-CoA synthetase 4-like [Solanum lycopersicum]
m.83764_8	789	127.25	14-3-3 protein [Nicotiana tabacum]
m.6942_8	603	127.25	PREDICTED: ras-related protein RABF2a-like [Solanum lycopersicum]
m.7349_8	1257	127.23	PREDICTED: probable serine/threonine-protein kinase NAK-like [Solanum lycopersicum]
m.84267_8	464	127.21	PREDICTED: alpha-L-arabinofuranosidase 1-like [Solanum tuberosum]
m.13312_8	597	127.18	putative p23 co-chaperone [Solanum tuberosum]
m.4565_8	351	127.14	hypothetical protein CISIN_1g040226mg, partial [Citrus sinensis]
m.84206_8	318	127.1	PREDICTED: uncharacterized protein LOC101244304 [Solanum lycopersicum]
m.18785_8	1086	127.09	PREDICTED: short-chain dehydrogenase TIC 32, chloroplastic-like [Solanum tuberosum]
m.83993_8	1098	127.08	PREDICTED: porphobilinogen deaminase, chloroplastic-like [Solanum lycopersicum]
m.10973_8	432	127.03	PREDICTED: uncharacterized protein LOC101246360 isoform 1 [Solanum lycopersicum]
m.16932_8	1215	126.98	IAA9 protein [Nicotiana tabacum]
m.13018_8	633	126.96	PREDICTED: chalcone--flavonone isomerase-like [Solanum lycopersicum]
m.17019_8	309	126.94	unknown [Populus trichocarpa]
m.2738_8	1593	126.77	PREDICTED: dynamin-related protein 1E-like [Solanum tuberosum]
m.2704_8	1083	126.75	PREDICTED: apoptosis-inducing factor homolog A-like [Solanum tuberosum]
m.31970_8	774	126.68	PREDICTED: peptide methionine sulfoxide reductase-like [Solanum lycopersicum]
m.31973_8	774	126.68	PREDICTED: peptide methionine sulfoxide reductase-like [Solanum lycopersicum]
m.21331_8	339	126.59	acidic ribosomal protein P1a-like [Solanum tuberosum]
m.25225_8	1155	126.55	PREDICTED: probable trehalose-phosphate phosphatase J-like [Solanum lycopersicum]
m.7375_8	690	126.5	NADH dehydrogenase [ubiquinone] iron-sulfur protein 8, mitochondrial-like [Solanum tuberosum]
m.84314_8	570	126.5	Nt-iaa4.5 deduced protein [Nicotiana tabacum]
m.25233_8	597	126.45	PREDICTED: uncharacterized protein LOC102578852 [Solanum tuberosum]
m.14401_8	2475	126.23	PREDICTED: BTB/POZ domain-containing protein At2g30600-like isoform X1 [Solanum tuberosum]
m.25201_8	1866	126.2	glutamate/malate translocator [Nicotiana tabacum]
m.84009_8	1446	126.07	UDP-sulfoquinovose synthase [Nicotiana tabacum]
m.21335_8	975	125.99	PREDICTED: ATP synthase subunit gamma, mitochondrial [Solanum tuberosum]
m.13493_8	523	125.97	DSK2 [Nicotiana tabacum]
m.84217_8	519	125.9	PREDICTED: zinc finger A20 and AN1 domain-containing stress-associated protein 8-like [Solanum tuberosum]
m.2726_8	1296	125.88	sulfite oxidase [Nicotiana benthamiana]
m.38432_8	957	125.88	PREDICTED: monoglyceride lipase-like [Solanum lycopersicum]
m.7281_8	816	125.86	RNA-binding protein precursor [Nicotiana tabacum]
m.23767_8	861	125.7	PREDICTED: transcription factor bHLH64-like [Solanum tuberosum]
m.84098_8	774	125.67	hypothetical protein EUGRSUZ_K01824 [Eucalyptus grandis]
m.13296_8	336	125.64	PREDICTED: uncharacterized protein LOC101258126 [Solanum lycopersicum]
m.25621_8	1488	125.39	PREDICTED: glutathione reductase, cytosolic-like isoform X1 [Solanum tuberosum]
m.84005_8	780	125.36	SM10-1 [Nicotiana tabacum]
m.54862_8	1536	125.32	PREDICTED: cytochrome P450 704C1-like [Solanum tuberosum]
m.3196_8	531	125.27	PREDICTED: uncharacterized protein LOC102583016 [Solanum tuberosum]
m.39399_8	1968	125.25	PREDICTED: far upstream element-binding protein 2-like [Solanum tuberosum]
m.2718_8	702	125.13	PREDICTED: charged multivesicular body protein 5-like [Solanum lycopersicum]
m.23709_8	561	125.07	PREDICTED: peptidyl-prolyl cis-trans isomerase FKBP20-1-like [Solanum tuberosum]
m.84159_8	729	124.97	PREDICTED: G patch domain-containing protein 4-like [Solanum tuberosum]
m.28976_8	1887	124.9	polygalacturonase isoenzyme 1 beta subunit [Nicotiana tabacum]
m.2731_8	759	124.87	PREDICTED: uncharacterized protein LOC101261212 [Solanum lycopersicum]
m.2758_8	549	124.82	PREDICTED: ubiquitin-conjugating enzyme E2 28-like [Solanum tuberosum]
m.83922_8	1116	124.8	PREDICTED: signal recognition particle 43 kDa protein, chloroplastic-like [Solanum tuberosum]
m.83000_8	621	124.78	DC1.2 homologue [Nicotiana tabacum]
m.82981_8	621	124.78	DC1.2 homologue [Nicotiana tabacum]
m.82996_8	621	124.78	DC1.2 homologue [Nicotiana tabacum]
m.82985_8	621	124.78	DC1.2 homologue [Nicotiana tabacum]
m.83003_8	621	124.78	DC1.2 homologue [Nicotiana tabacum]
m.82999_8	621	124.78	DC1.2 homologue [Nicotiana tabacum]
m.82988_8	621	124.78	DC1.2 homologue [Nicotiana tabacum]
m.83005_8	621	124.78	DC1.2 homologue [Nicotiana tabacum]
m.83007_8	621	124.78	DC1.2 homologue [Nicotiana tabacum]
m.82976_8	621	124.78	DC1.2 homologue [Nicotiana tabacum]
m.82990_8	621	124.78	DC1.2 homologue [Nicotiana tabacum]
m.82992_8	621	124.78	DC1.2 homologue [Nicotiana tabacum]
m.49376_8	1296	124.76	PREDICTED: lanC-like protein 2-like [Solanum tuberosum]
m.84000_8	1236	124.76	PREDICTED: isovaleryl-CoA dehydrogenase, mitochondrial-like [Solanum tuberosum]
m.84139_8	675	124.73	arabinosidase ARA-1 [Solanum lycopersicum]
m.83988_8	963	124.68	PREDICTED: lon protease homolog 2, peroxisomal-like [Solanum tuberosum]
m.44415_8	1494	124.66	PREDICTED: eukaryotic translation initiation factor isoform 4G-1-like isoform X1 [Solanum tuberosum]
m.84167_8	896	124.63	PREDICTED: alpha-L-arabinofuranosidase 1-like [Solanum tuberosum]
m.37766_8	861	124.5	PREDICTED: probable plastid-lipid-associated protein 12, chloroplastic-like [Solanum tuberosum]
m.57723_8	702	124.45	PREDICTED: ATP synthase subunit O, mitochondrial-like [Solanum tuberosum]
m.57719_8	702	124.45	PREDICTED: ATP synthase subunit O, mitochondrial-like [Solanum tuberosum]
m.84135_8	1572	124.36	PREDICTED: TOM1-like protein 1-like isoform X1 [Solanum tuberosum]
m.3364_8	2040	124.36	PREDICTED: translation factor GUF1 homolog, chloroplastic-like [Solanum tuberosum]
m.3365_8	2040	124.36	PREDICTED: translation factor GUF1 homolog, chloroplastic-like [Solanum tuberosum]
m.84077_8	1032	124.34	PREDICTED: probable arabinose 5-phosphate isomerase-like [Solanum tuberosum]
m.60763_8	1974	124.32	PREDICTED: transmembrane 9 superfamily member 4-like [Solanum lycopersicum]
m.50843_8	307	124.22	putative RNA-directed DNA polymerase (Reverse transcriptase) [Malus domestica]
m.84112_8	1290	124.2	PREDICTED: poly(U)-specific endoribonuclease-B-like [Solanum tuberosum]
m.36334_8	1422	124.09	1-deoxy-D-xylulose-5-phosphate reductoisomerase [Nicotiana tabacum]
m.44215_8	1182	124.04	PREDICTED: uroporphyrinogen decarboxylase, chloroplastic-like [Solanum lycopersicum]
m.7467_8	672	124.03	putative lesion-inducing protein [Capsicum annuum]
m.84250_8	609	123.93	PREDICTED: ferredoxin-6, chloroplastic-like [Solanum tuberosum]
m.13118_8	2178	123.87	PREDICTED: acetyl-coenzyme A carboxylase carboxyl transferase subunit alpha, chloroplastic-like isoform X1 [Solanum tuberosum]
m.35104_8	846	123.86	PREDICTED: uncharacterized protein LOC102595754 isoform X1 [Solanum tuberosum]
m.23399_8	576	123.82	PREDICTED: uncharacterized protein LOC102583038 isoform X1 [Solanum tuberosum]
m.25204_8	1599	123.8	seven transmembrane calmodulin binding protein [Capsicum annuum]
m.38414_8	1200	123.8	hypothetical protein JCGZ_24712 [Jatropha curcas]
m.83977_8	831	123.61	pom30 [Solanum tuberosum]
m.84133_8	522	123.45	PREDICTED: putative glucuronosyltransferase PGSIP8-like [Solanum tuberosum]
m.84211_8	690	123.41	PREDICTED: GDT1-like protein 4-like [Solanum lycopersicum]
m.84067_8	1761	123.29	PREDICTED: uncharacterized protein LOC101267991 [Solanum lycopersicum]
m.47390_8	933	123.27	PREDICTED: protein TIC 21, chloroplastic-like [Solanum lycopersicum]
m.84055_8	342	123.22	PREDICTED: tubulin beta-1 chain-like [Solanum lycopersicum]
m.18180_8	570	123.11	-
m.50149_8	1320	123.11	PREDICTED: delta(8)-fatty-acid desaturase-like [Solanum tuberosum]
m.31471_8	459	123.02	S-adenosylmethionine synthase 1 [Solanum tuberosum]
m.83984_8	1413	122.94	PREDICTED: serine carboxypeptidase II-2-like [Solanum tuberosum]
m.4252_8	381	122.83	PREDICTED: calvin cycle protein CP12-3, chloroplastic-like [Solanum tuberosum]
m.61706_8	2397	122.77	PREDICTED: endoplasmin homolog [Solanum tuberosum]
m.84251_8	336	122.69	PREDICTED: bifunctional L-3-cyanoalanine synthase/cysteine synthase 2, mitochondrial-like [Solanum lycopersicum]
m.14113_8	849	122.52	PREDICTED: ruBisCO large subunit-binding protein subunit alpha, chloroplastic-like [Solanum lycopersicum]
m.25654_8	615	122.49	PREDICTED: 60S ribosomal protein L15-like [Solanum lycopersicum]
m.6247_8	330	122.48	PREDICTED: huntingtin-interacting protein K-like [Solanum tuberosum]
m.7274_8	1017	122.39	PREDICTED: uncharacterized protein LOC101268200 [Solanum lycopersicum]
m.83953_8	1008	122.33	PREDICTED: uncharacterized protein LOC102597556 isoform X2 [Solanum tuberosum]
m.36126_8	600	122.24	GDP-D-mannose pyrophosphorylase [Nicotiana tabacum]
m.84241_8	402	122.22	aspartic protease, partial [Solanum tuberosum]
m.84106_8	2259	122.19	putative glycerophosphoryl diester phosphodiesterase family protein [Nicotiana tabacum]
m.84367_8	327	122.06	beta-galactosidase precursor [Solanum lycopersicum]
m.84305_8	381	122.06	PREDICTED: uncharacterized protein LOC101246077 [Solanum lycopersicum]
m.13909_8	492	121.96	hypothetical protein JCGZ_21501 [Jatropha curcas]
m.19292_8	483	121.94	SUMO E2 conjugating enzyme SCE1 [Nicotiana benthamiana]
m.16648_8	771	121.93	PREDICTED: heat stress transcription factor B-3-like [Solanum tuberosum]
m.16649_8	771	121.93	PREDICTED: heat stress transcription factor B-3-like [Solanum tuberosum]
m.24008_8	1134	121.68	Ubiquitin activating enzyme E1 [Nicotiana tabacum]
m.18938_8	1590	121.53	PREDICTED: importin subunit alpha-1-like [Solanum tuberosum]
m.3253_8	408	121.37	PREDICTED: histone H1-like [Solanum lycopersicum]
m.84429_8	336	121.21	PREDICTED: probable protein Pop3-like [Solanum tuberosum]
m.84152_8	1026	121.14	PREDICTED: UDP-galactose transporter 2-like [Solanum tuberosum]
m.10023_8	765	121.13	PREDICTED: uncharacterized protein LOC102593878 [Solanum tuberosum]
m.34452_8	690	121.08	PREDICTED: V-type proton ATPase subunit E-like [Solanum tuberosum]
m.84070_8	1008	121.05	PREDICTED: uncharacterized protein LOC102584951 [Solanum tuberosum]
m.6769_8	750	121.03	Bax inhibitor 1 [Nicotiana tabacum]
m.3273_8	417	120.99	unknown [Medicago truncatula]
m.31186_8	1083	120.98	PREDICTED: E3 ubiquitin-protein ligase At1g63170-like [Solanum tuberosum]
m.36488_8	480	120.91	PREDICTED: uncharacterized protein LOC102586868 isoform X1 [Solanum tuberosum]
m.19907_8	1164	120.88	UDP-D-apiose/UDP-D-xylose synthase [Nicotiana benthamiana]
m.25020_8	798	120.79	PREDICTED: 3-hydroxybutyryl-CoA dehydratase-like [Solanum lycopersicum]
m.19618_8	1125	120.73	PREDICTED: uncharacterized protein LOC102599849 [Solanum tuberosum]
m.79016_8	1578	120.57	PREDICTED: sodium-dependent phosphate transport protein 1, chloroplastic-like [Solanum tuberosum]
m.26028_8	894	120.55	probable aquaporin NIP5-1-like [Solanum tuberosum]
m.84199_8	558	120.38	PREDICTED: uncharacterized protein LOC102583075 [Solanum tuberosum]
m.84300_8	549	120.29	PREDICTED: ADP-ribosylation factor 1-like [Solanum lycopersicum]
m.84275_8	636	120.09	PREDICTED: ER membrane protein complex subunit 7 homolog [Solanum tuberosum]
m.37790_8	402	120.09	NTGP2 [Nicotiana tabacum]
m.38161_8	1104	120.09	PREDICTED: thioredoxin reductase 2-like [Solanum tuberosum]
m.55941_8	1140	120.02	PREDICTED: uncharacterized protein LOC101256709 [Solanum lycopersicum]
m.55944_8	1140	120.02	PREDICTED: uncharacterized protein LOC101256709 [Solanum lycopersicum]
m.18797_8	807	119.94	PREDICTED: eukaryotic translation initiation factor isoform 4G-1-like isoform X2 [Solanum tuberosum]
m.45211_8	399	119.94	PREDICTED: BSD domain-containing protein 1-like [Solanum tuberosum]
m.11231_8	798	119.9	PREDICTED: sorbitol dehydrogenase-like [Solanum tuberosum]
m.19277_8	1341	119.72	PREDICTED: inner membrane protein PPF-1, chloroplastic-like isoform X1 [Solanum tuberosum]
m.19278_8	1341	119.72	PREDICTED: inner membrane protein PPF-1, chloroplastic-like isoform X1 [Solanum tuberosum]
m.19279_8	1341	119.72	PREDICTED: inner membrane protein PPF-1, chloroplastic-like isoform X1 [Solanum tuberosum]
m.19280_8	1341	119.72	PREDICTED: inner membrane protein PPF-1, chloroplastic-like isoform X1 [Solanum tuberosum]
m.84193_8	1953	119.67	PREDICTED: dnaJ homolog subfamily C member 2-like [Solanum tuberosum]
m.13251_8	1002	119.62	PREDICTED: myb family transcription factor APL-like isoform X1 [Solanum tuberosum]
m.83903_8	669	119.54	probable glutathione-S-transferase [Capsicum annuum]
m.4597_8	465	119.49	PREDICTED: 14 kDa zinc-binding protein-like [Solanum tuberosum]
m.14435_8	462	119.48	PREDICTED: ubiquitin-conjugating enzyme E2 7-like [Solanum lycopersicum]
m.2639_8	1866	119.42	glucose-6-phosphate isomerase [Solanum tuberosum]
m.25305_8	1182	119.41	stearoyl-acyl carrier protein desaturase C [Nicotiana benthamiana]
m.16225_8	1350	119.41	PREDICTED: peptidyl-prolyl cis-trans isomerase, chloroplastic-like [Solanum tuberosum]
m.6533_8	510	119.41	PREDICTED: cytochrome c oxidase subunit 5b-2, mitochondrial-like isoform 1 [Solanum lycopersicum]
m.17528_8	315	119.4	PREDICTED: pyruvate dehydrogenase E1 component subunit alpha-like [Solanum lycopersicum]
m.72371_8	1464	119.33	NADH dehydrogenase [ubiquinone] flavoprotein 1, mitochondrial-like [Solanum tuberosum]
m.84060_8	804	119.3	RecName: Full=Osmotin-like protein; AltName: Full=Pathogenesis-related protein PR-5d; Flags: Precursor [Nicotiana tabacum]
m.45735_8	3351	119.28	PREDICTED: importin-5-like [Solanum tuberosum]
m.6870_8	405	119.27	PREDICTED: cytochrome b5 isoform A-like [Solanum tuberosum]
m.25169_8	900	119.24	PREDICTED: reticulon-like protein B1-like [Solanum tuberosum]
m.18852_8	723	119.23	PREDICTED: uncharacterized protein LOC102591103 [Solanum tuberosum]
m.36947_8	309	119.22	PREDICTED: mitochondrial 37S ribosomal protein S27-like [Solanum tuberosum]
m.36948_8	309	119.22	PREDICTED: mitochondrial 37S ribosomal protein S27-like [Solanum tuberosum]
m.36945_8	309	119.22	PREDICTED: mitochondrial 37S ribosomal protein S27-like [Solanum tuberosum]
m.36944_8	309	119.22	PREDICTED: mitochondrial 37S ribosomal protein S27-like [Solanum tuberosum]
m.36946_8	309	119.22	PREDICTED: mitochondrial 37S ribosomal protein S27-like [Solanum tuberosum]
m.6768_8	747	119.19	Bax inhibitor [Solanum lycopersicum]
m.44787_8	1248	119.17	protein phosphatase 2C [Nicotiana tabacum]
m.13661_8	360	119.09	PREDICTED: probable 26S proteasome complex subunit sem1-1-like isoform 1 [Solanum lycopersicum]
m.44044_8	1023	119.09	PREDICTED: fructose-1,6-bisphosphatase, cytosolic-like [Solanum tuberosum]
m.7258_8	340	119.05	PREDICTED: coatomer subunit beta'-2-like [Solanum lycopersicum]
m.77388_8	486	119	PREDICTED: ALA-interacting subunit 3-like [Malus x domestica]
m.84208_8	681	118.98	obtusifoliol-14-demethylase [Nicotiana tabacum]
m.16378_8	783	118.97	RecName: Full=Phosphomannomutase; AltName: Full=NtPMM
m.84069_8	510	118.96	uncharacterized protein LOC102577685 [Solanum tuberosum]
m.12741_8	960	118.87	PREDICTED: serine-threonine kinase receptor-associated protein-like [Solanum tuberosum]
m.84339_8	483	118.86	pirin-like protein [Solanum lycopersicum]
m.84356_8	513	118.66	vacuolar processing enzyme-3 [Nicotiana tabacum]
m.25200_8	960	118.65	PREDICTED: chlorophyll a-b binding protein of LHCII type I, chloroplastic-like [Solanum tuberosum]
m.84075_8	1482	118.59	PREDICTED: chaperone protein DnaJ-like [Solanum lycopersicum]
m.13236_8	489	118.59	-
m.3635_8	777	118.56	PREDICTED: proline synthase co-transcribed bacterial homolog protein-like [Solanum lycopersicum]
m.84095_8	1929	118.41	PREDICTED: protein EXECUTER 1, chloroplastic-like [Solanum lycopersicum]
m.2584_8	1977	118.39	PREDICTED: BEL1-like homeodomain protein 2-like [Solanum lycopersicum]
m.10213_8	357	118.36	PREDICTED: arginine/serine-rich-splicing factor RSP41-like isoform X1 [Solanum tuberosum]
m.38725_8	465	118.33	PREDICTED: glycine-rich RNA-binding protein 3, mitochondrial-like [Solanum tuberosum]
m.84330_8	546	118.31	PREDICTED: uncharacterized protein LOC102580100 [Solanum tuberosum]
m.3595_8	382	118.19	PREDICTED: glycine--tRNA ligase 1, mitochondrial-like [Solanum tuberosum]
m.54365_8	987	118.08	SRC2-like protein [Nicotiana benthamiana]
m.17568_8	750	118.02	PREDICTED: uncharacterized protein LOC101257008 [Solanum lycopersicum]
m.84289_8	756	118	PREDICTED: uncharacterized protein LOC102604584 isoform X1 [Solanum tuberosum]
m.84317_8	756	117.97	PREDICTED: clp protease-related protein At4g12060, chloroplastic-like [Solanum tuberosum]
m.84178_8	1476	117.9	PREDICTED: putative ribokinase-like [Solanum tuberosum]
m.31208_8	1059	117.77	PREDICTED: pyrophosphate-energized vacuolar membrane proton pump 1-like [Solanum lycopersicum]
m.84127_8	843	117.69	IDS4-like protein [Solanum lycopersicum]
m.2707_8	306	117.67	PREDICTED: uncharacterized protein LOC102599623 [Solanum tuberosum]
m.69223_8	1245	117.65	unnamed protein product [Vitis vinifera]
m.13071_8	570	117.6	PREDICTED: rhodanese-like domain-containing protein 4, chloroplastic-like [Solanum tuberosum]
m.19925_8	534	117.59	PREDICTED: uncharacterized protein LOC101210790 [Cucumis sativus]
m.24014_8	1491	117.49	PREDICTED: glycine--tRNA ligase 1, mitochondrial-like [Solanum tuberosum]
m.84079_8	1572	117.45	PREDICTED: vicianin hydrolase-like [Solanum lycopersicum]
m.31926_8	1440	117.4	PREDICTED: diaminopimelate decarboxylase 1, chloroplastic-like [Solanum lycopersicum]
m.3377_8	363	117.37	PREDICTED: ras-related protein RABC1-like [Solanum tuberosum]
m.5759_8	396	117.34	RecName: Full=50S ribosomal protein L24, chloroplastic; AltName: Full=CL24; Flags: Precursor
m.84164_8	663	117.29	RecName: Full=Superoxide dismutase [Cu-Zn], chloroplastic; Flags: Precursor [Petunia x hybrida]
m.84099_8	1188	117.24	PREDICTED: TOM1-like protein 2-like isoform X1 [Solanum tuberosum]
m.68146_8	378	117.24	succinyl-CoA ligase beta subunit-like protein [Solanum tuberosum]
m.29567_8	1458	117.22	PREDICTED: protein TRANSPARENT TESTA 12-like isoform X1 [Solanum tuberosum]
m.6112_8	330	117.19	PREDICTED: proliferation-associated protein 2G4-like [Solanum lycopersicum]
m.7206_8	900	117.12	basic region leucine zipper protein [Nicotiana tabacum]
m.24689_8	998	117.08	PREDICTED: WAT1-related protein At4g08300-like [Solanum tuberosum]
m.53442_8	891	117.01	aquaporin-like protein [Petunia x hybrida]
m.84002_8	2082	116.98	RecName: Full=Sulfite reductase 1 [ferredoxin], chloroplastic; Short=NtSiR1; Flags: Precursor
m.70058_8	627	116.85	PREDICTED: 30S ribosomal protein 3, chloroplastic-like [Solanum tuberosum]
m.84374_8	540	116.8	uncharacterized protein LOC102577685 [Solanum tuberosum]
m.12948_8	825	116.56	20S proteasome alpha 6 subunit [Nicotiana benthamiana]
m.84173_8	1260	116.53	PREDICTED: probable sugar phosphate/phosphate translocator At2g25520-like [Solanum lycopersicum]
m.25505_8	678	116.52	PREDICTED: rhodanese-like domain-containing protein 14, chloroplastic-like [Solanum tuberosum]
m.84473_8	309	116.51	PREDICTED: betaine aldehyde dehydrogenase, chloroplastic-like [Solanum tuberosum]
m.7366_8	603	116.46	PREDICTED: uncharacterized protein LOC102590728 [Solanum tuberosum]
m.72059_8	2343	116.45	PREDICTED: two-component response regulator-like PRR37-like [Solanum lycopersicum]
m.2881_8	570	116.44	PREDICTED: probable ADP-ribosylation factor GTPase-activating protein AGD6 isoform X1 [Solanum tuberosum]
m.36338_8	1098	116.24	PREDICTED: probable E3 ubiquitin-protein ligase LOG2-like [Solanum lycopersicum]
m.6018_8	2325	116.22	NADH dehydrogenase [ubiquinone] iron-sulfur protein 1, mitochondrial precursor [Solanum tuberosum]
m.25332_8	1113	116.22	PREDICTED: GDSL esterase/lipase At5g33370-like [Solanum tuberosum]
m.84038_8	1725	115.9	PREDICTED: heat shock protein STI-like [Solanum lycopersicum]
m.3235_8	1386	115.77	PREDICTED: protein IQ-DOMAIN 14-like [Solanum lycopersicum]
m.84286_8	477	115.73	PREDICTED: superoxide dismutase [Cu-Zn] 2-like [Solanum tuberosum]
m.17521_8	747	115.71	proteasome-like protein alpha subunit [Solanum tuberosum]
m.84050_8	426	115.62	PREDICTED: uncharacterized protein LOC101253482 [Solanum lycopersicum]
m.29771_8	675	115.6	PREDICTED: polyadenylate-binding protein 2-like [Solanum lycopersicum]
m.31492_8	543	115.55	PREDICTED: protein TRI1-like [Solanum tuberosum]
m.2730_8	1215	115.53	PREDICTED: uncharacterized protein At2g24330-like isoform 1 [Solanum lycopersicum]
m.84253_8	570	115.46	PREDICTED: uncharacterized protein LOC101253739 isoform 5 [Solanum lycopersicum]
m.42604_8	756	115.32	PREDICTED: heat shock 70 kDa protein, mitochondrial-like [Solanum tuberosum]
m.23857_8	600	115.32	Sec14 like protein [Nicotiana tabacum]
m.9998_8	1659	115.27	PREDICTED: putative clathrin assembly protein At5g35200-like isoform X1 [Solanum tuberosum]
m.25057_8	864	115.26	PREDICTED: transmembrane protein 19-like [Solanum lycopersicum]
m.2688_8	2223	115.19	PREDICTED: kinesin light chain-like [Solanum tuberosum]
m.19881_8	1254	115.07	PREDICTED: uncharacterized protein LOC101256330 [Solanum lycopersicum]
m.84091_8	435	114.99	PREDICTED: xylulose 5-phosphate/phosphate translocator, chloroplastic-like [Solanum tuberosum]
m.58243_8	1278	114.98	PREDICTED: probable 1-aminocyclopropane-1-carboxylate deaminase-like isoform X1 [Solanum tuberosum]
m.31775_8	777	114.87	PREDICTED: translocon-associated protein subunit alpha-like [Solanum lycopersicum]
m.84207_8	1092	114.81	PREDICTED: putative pectate lyase 21-like [Solanum tuberosum]
m.38576_8	1329	114.76	3-dehydroquinate synthase, chloroplastic [Solanum lycopersicum]
m.74299_8	4476	114.72	PREDICTED: ABC transporter A family member 1-like [Solanum tuberosum]
m.37046_8	1878	114.69	PREDICTED: phosphatidylinositol/phosphatidylcholine transfer protein SFH8-like isoform X2 [Solanum tuberosum]
m.83935_8	1323	114.68	phytoene synthase [Nicotiana langsdorffii x Nicotiana sanderae]
m.84086_8	1020	114.6	PREDICTED: signal peptide peptidase-like [Solanum tuberosum]
m.84477_8	348	114.58	rapid alkalinization factor preproprotein [Nicotiana attenuata]
m.34865_8	387	114.57	PREDICTED: programmed cell death protein 5-like [Solanum tuberosum]
m.84108_8	594	114.57	PREDICTED: protochlorophyllide reductase, chloroplastic-like [Solanum lycopersicum]
m.84168_8	1032	114.54	PREDICTED: ethylene-responsive transcription factor ERF119-like [Solanum tuberosum]
m.19905_8	1161	114.52	PREDICTED: bifunctional polymyxin resistance protein ArnA-like [Solanum lycopersicum]
m.50225_8	1482	114.48	PREDICTED: uncharacterized protein LOC101268068 [Solanum lycopersicum]
m.35488_8	966	114.48	PREDICTED: pre-mRNA-splicing factor SF2-like [Solanum tuberosum]
m.21323_8	1131	114.47	RecName: Full=Nucleosome assembly protein 1;2; Short=NtNAP1;2; AltName: Full=Nucleosome assembly protein 1-like 2; Short=NtNAP1_L2; Flags: Precursor
m.29773_8	1362	114.41	serine/threonine-protein kinase [Nicotiana tabacum]
m.3349_8	1935	114.34	granule-bound starch synthase 1 [Nicotiana tabacum]
m.20690_8	555	114.33	PREDICTED: zinc finger homeobox protein 4-like [Solanum tuberosum]
m.6522_8	300	114.33	PREDICTED: probable xyloglucan endotransglucosylase/hydrolase protein 8-like [Solanum lycopersicum]
m.84027_8	1434	114.22	PREDICTED: UDP-glycosyltransferase 86A1-like [Solanum tuberosum]
m.81461_8	534	114.16	PREDICTED: auxin-induced protein 6B-like [Solanum lycopersicum]
m.3495_8	1560	114.02	CYP72A58 [Nicotiana tabacum]
m.2586_8	393	113.99	phospho-2-dehydro-3-deoxyheptonate aldolase 2, chloroplastic [Solanum tuberosum]
m.31356_8	609	113.92	Rab1-like small GTP-binding protein [Petunia x hybrida]
m.20076_8	579	113.91	PREDICTED: 50S ribosomal protein L9, chloroplastic-like [Solanum lycopersicum]
m.20075_8	579	113.91	PREDICTED: 50S ribosomal protein L9, chloroplastic-like [Solanum lycopersicum]
m.20077_8	579	113.91	PREDICTED: 50S ribosomal protein L9, chloroplastic-like [Solanum lycopersicum]
m.16943_8	1776	113.9	PREDICTED: nitrate transporter 1.3-like [Solanum lycopersicum]
m.5085_8	1455	113.87	RecName: Full=Ribulose bisphosphate carboxylase large chain; Short=RuBisCO large subunit; Flags: Precursor
m.5084_8	1455	113.87	RecName: Full=Ribulose bisphosphate carboxylase large chain; Short=RuBisCO large subunit; Flags: Precursor
m.84045_8	681	113.84	PREDICTED: CBL-interacting serine/threonine-protein kinase 25-like [Solanum tuberosum]
m.23839_8	720	113.74	PREDICTED: calreticulin-3-like [Solanum tuberosum]
m.23724_8	2178	113.7	PREDICTED: glyoxysomal fatty acid beta-oxidation multifunctional protein MFP-a-like [Solanum lycopersicum]
m.25326_8	789	113.68	PREDICTED: probable carboxylesterase 13-like [Solanum lycopersicum]
m.39117_8	1653	113.65	phosphoenolpyruvate carboxylase [Solanum tuberosum]
m.71445_8	1398	113.51	APS reductase [Nicotiana attenuata]
m.8762_8	1305	113.5	PREDICTED: vacuolar protein sorting-associated protein 4-like [Solanum tuberosum]
m.84325_8	381	113.5	PREDICTED: thioredoxin-like protein CXXS1-like isoform X1 [Solanum tuberosum]
m.83943_8	1830	113.32	EIL5 [Nicotiana tabacum]
m.84151_8	966	113.28	PREDICTED: uncharacterized protein LOC102585322 [Solanum tuberosum]
m.49931_8	1848	113.24	bromodomain-containing RNA-binding protein 2 [Nicotiana tabacum]
m.16804_8	951	113.1	PREDICTED: prostaglandin E synthase 2-like [Solanum lycopersicum]
m.45079_8	1236	113.07	PREDICTED: uncharacterized protein LOC102587765 [Solanum tuberosum]
m.83941_8	373	113.07	PREDICTED: uncharacterized protein LOC102583016 [Solanum tuberosum]
m.45080_8	1236	113.07	PREDICTED: uncharacterized protein LOC102587765 [Solanum tuberosum]
m.3346_8	357	112.97	hypothetical protein CICLE_v10018656mg [Citrus clementina]
m.3060_8	348	112.94	60S ribosomal protein L18 [Populus trichocarpa]
m.84113_8	612	112.83	PREDICTED: minor allergen Alt a 7-like [Solanum tuberosum]
m.36335_8	750	112.78	PREDICTED: signal peptidase complex catalytic subunit SEC11A-like [Solanum tuberosum]
m.84143_8	327	112.75	PREDICTED: PGR5-like protein 1A, chloroplastic-like [Solanum tuberosum]
m.6871_8	405	112.71	PREDICTED: cytochrome b5 isoform A-like [Solanum tuberosum]
m.25157_8	1578	112.65	PREDICTED: uncharacterized protein LOC102603902 [Solanum tuberosum]
m.84197_8	1239	112.58	PREDICTED: alcohol dehydrogenase-like 4-like [Solanum tuberosum]
m.2693_8	1611	112.56	acetyl-CoA carboxylase [Nicotiana tabacum]
[truncated: 61,932 more rows]

## Sheet: N.cordifolia
The expression level of each ORF from Nicotiana cordifolia
transcript_id	length	FPKM	function
m.26617_11	543	22578.5	putative ribulose bisphosphate carboxylase small subunit protein precursor [Nicotiana tabacum]
m.97814_11	411	6159.49	RecName: Full=Photosystem II 10 kDa polypeptide, chloroplastic; Short=PII10; Flags: Precursor
m.80185_11	798	6033.9	light harvesting chlorophyll a/b-binding protein [Nicotiana sylvestris]
m.97817_11	1116	4412.31	putative chloroplast thiazole biosynthetic protein [Nicotiana tabacum]
m.97820_11	687	4313.75	chloroplast PsbQ2 precursor [Nicotiana benthamiana]
m.97822_11	489	4278.89	chloroplast ferredoxin I [Nicotiana tabacum]
m.9357_11	312	4177.68	conserved hypothetical protein [Ricinus communis]
m.97815_11	1479	3966.34	RecName: Full=Catalase isozyme 1; AltName: Full=Salicylic acid-binding protein; Short=SABP
m.97819_11	1206	3852.2	PREDICTED: glyceraldehyde-3-phosphate dehydrogenase A, chloroplastic-like [Solanum tuberosum]
m.26613_11	546	3668.6	putative ribulose bisphosphate carboxylase small subunit protein precursor [Nicotiana tabacum]
m.12990_11	489	3436.4	abscisic stress-ripening protein ASR [Camellia sinensis]
m.32897_11	1356	3353.03	alpha-tubulin [Nicotiana tabacum]
m.95310_11	405	3331.09	PREDICTED: photosystem II reaction center W protein, chloroplastic-like [Solanum tuberosum]
m.97821_11	858	3281.66	PREDICTED: chlorophyll a-b binding protein CP29.2, chloroplastic-like [Solanum lycopersicum]
m.49036_11	1320	3101.79	ribulose bisphosphate carboxylase/oxygenase activase 2 (chloroplast) [Nicotiana attenuata]
m.97824_11	444	2897.54	photosystem I reaction center V (chloroplast) [Solanum tuberosum]
m.97831_11	624	2876.39	RecName: Full=Photosystem I reaction center subunit II, chloroplastic; AltName: Full=Photosystem I 20 kDa subunit; Short=PSI-D; Flags: Precursor
m.79729_11	1083	2787.68	RecName: Full=S-adenosylmethionine decarboxylase proenzyme; Short=AdoMetDC; Short=SAMDC; Contains: RecName: Full=S-adenosylmethionine decarboxylase alpha chain; Contains: RecName: Full=S-adenosylmethionine decarboxylase beta chain; Flags: Precursor
m.97828_11	684	2703.24	RecName: Full=Cytochrome b6-f complex iron-sulfur subunit 2, chloroplastic; AltName: Full=Plastohydroquinone:plastocyanin oxidoreductase iron-sulfur protein 2; AltName: Full=Rieske iron-sulfur protein 2; Short=ISP 2; Short=RISP 2; Flags: Precursor [Nicotiana tabacum]
m.97835_11	360	2673.3	conserved hypothetical protein [Ricinus communis]
m.97834_11	858	2647.65	chloroplast pigment-binding protein CP26 [Nicotiana tabacum]
m.97837_11	399	2630.94	CP12 [Nicotiana tabacum]
m.9358_11	969	2585.85	NPCA1 [Nicotiana paniculata]
m.12982_11	711	2568.13	ASR4 protein [Solanum chilense]
m.9824_11	999	2563.83	RecName: Full=Oxygen-evolving enhancer protein 1, chloroplastic; Short=OEE1; AltName: Full=33 kDa subunit of oxygen evolving system of photosystem II; AltName: Full=33 kDa thylakoid membrane protein; AltName: Full=OEC 33 kDa subunit; Flags: Precursor
m.88356_11	1344	2493.85	elongation factor-1 alpha [Nicotiana paniculata]
m.2395_11	756	2450.85	PREDICTED: uncharacterized protein LOC102580746 [Solanum tuberosum]
m.80524_11	453	2410.28	PREDICTED: wound-induced proteinase inhibitor 1-like [Solanum lycopersicum]
m.80526_11	453	2410.28	PREDICTED: wound-induced proteinase inhibitor 1-like [Solanum lycopersicum]
m.97830_11	438	2347.66	photosystem I psaH protein [Nicotiana sylvestris]
m.12589_11	678	2337.24	putative photosystem I subunit III precursor [Nicotiana tabacum]
m.12852_11	1578	2281.92	RecName: Full=Adenosylhomocysteinase; Short=AdoHcyase; AltName: Full=Cytokinin-binding protein CBP57; AltName: Full=S-adenosyl-L-homocysteine hydrolase
m.80190_11	465	2271.88	RecName: Full=Chlorophyll a-b binding protein 50, chloroplastic; AltName: Full=LHCII type I CAB-50; Short=LHCP; Flags: Precursor
m.49040_11	813	2269.16	RecName: Full=Chlorophyll a-b binding protein, chloroplastic; AltName: Full=LHCI type II CAB; Flags: Precursor
m.97832_11	507	2246.23	putative 16kDa membrane protein [Nicotiana tabacum]
m.97836_11	756	2186.03	tonoplast intrinsic protein [Nicotiana tabacum]
m.97838_11	798	2138.46	RecName: Full=Chlorophyll a-b binding protein 36, chloroplastic; AltName: Full=LHCII type I CAB-36; Short=LHCP; Flags: Precursor
m.97823_11	798	2133.23	RecName: Full=Oxygen-evolving enhancer protein 2-2, chloroplastic; Short=OEE2; AltName: Full=23 kDa subunit of oxygen evolving system of photosystem II; AltName: Full=23 kDa thylakoid membrane protein; AltName: Full=OEC 23 kDa subunit; Flags: Precursor
m.26882_11	1116	2073.11	glycolate oxidase [Nicotiana benthamiana]
m.32814_11	435	2024.75	RecName: Full=Photosystem I reaction center subunit IV B, chloroplastic; Short=PSI-E B; Contains: RecName: Full=Photosystem I reaction center subunit IV B isoform 2; Flags: Precursor
m.2671_11	381	1992.65	hydrogen peroxide-induced 1 [Nicotiana tabacum]
m.9355_11	510	1930.42	chloroplast plastocyanin precursor [Nicotiana benthamiana]
m.97840_11	567	1922.43	cyclophilin [Capsicum annuum]
m.12837_11	714	1875.41	photosystem I subunit XI [Nicotiana attenuata]
m.97843_11	507	1863.96	photosystem I reaction center subunit [Nicotiana tabacum]
m.97842_11	429	1796.32	-
m.2444_11	1197	1759.83	plastidic aldolase [Nicotiana paniculata]
m.80187_11	804	1736.22	light harvesting chlorophyll a/b-binding protein [Nicotiana sylvestris]
m.97839_11	738	1732.55	chlorophyll a/b-binding protein [Solanum lycopersicum]
m.2983_11	315	1713.56	snakin-2 precursor [Solanum tuberosum]
m.2436_11	507	1685.8	PREDICTED: protein CURVATURE THYLAKOID 1A, chloroplastic-like [Solanum tuberosum]
m.2390_11	450	1584.5	chloroplast PsbO4 precursor [Nicotiana benthamiana]
m.9400_11	1770	1560.64	pectin methylesterase [Nicotiana tabacum]
m.97848_11	819	1538.93	chloroplast photosystem II 22 kDa component [Nicotiana benthamiana]
m.15217_11	393	1531.63	photosystem I reaction center subunit X psaK [Nicotiana tabacum]
m.15218_11	393	1519.88	photosystem I reaction center subunit X psaK [Nicotiana tabacum]
m.80188_11	543	1509.76	light harvesting chlorophyll a/b-binding protein [Nicotiana sylvestris]
m.60739_11	1296	1509.12	putative S-adenosylmethionine synthetase [Capsicum annuum]
m.80171_11	804	1501.58	light harvesting chlorophyll a/b-binding protein [Nicotiana sylvestris]
m.26371_11	585	1496.18	RNA-binding gricine-rich protein-1c [Nicotiana sylvestris]
m.80186_11	804	1444.16	light harvesting chlorophyll a/b-binding protein [Nicotiana sylvestris]
m.97861_11	591	1403.75	PREDICTED: photosystem II core complex proteins psbY, chloroplastic-like [Solanum tuberosum]
m.97847_11	822	1396.97	PREDICTED: brassinosteroid-regulated protein BRU1-like [Solanum tuberosum]
m.12836_11	666	1389.05	photosystem I subunit XI [Nicotiana attenuata]
m.9300_11	334	1340.04	td1TL1 protein, partial [Triticum turgidum subsp. durum]
m.97858_11	864	1337.96	water channel protein [Nicotiana tabacum]
m.2398_11	474	1331.19	24K germin like protein [Nicotiana tabacum]
m.84016_11	2298	1322.64	methionine synthase [Nicotiana attenuata]
m.2391_11	600	1318.34	chloroplast chlorophyll a-b binding protein [Nicotiana tabacum]
m.97867_11	618	1316.04	PREDICTED: uncharacterized protein LOC102591329 [Solanum tuberosum]
m.26964_11	537	1307.88	elicitor resposible protein [Nicotiana tabacum]
m.9380_11	639	1300.11	dehydrin-like protein [Capsicum annuum]
m.73324_11	1299	1278.88	glutamine synthetase GS58 [Nicotiana attenuata]
m.97873_11	372	1270.41	RecName: Full=Thioredoxin H-type 1; Short=Trx-H1 [Nicotiana tabacum]
m.9364_11	618	1269.39	PREDICTED: uncharacterized protein LOC101261588 [Solanum lycopersicum]
m.92912_11	618	1265.64	PME inhibitor [Nicotiana benthamiana]
m.2403_11	423	1265.36	-
m.97864_11	1221	1265.01	PREDICTED: phosphoribulokinase, chloroplastic-like [Solanum tuberosum]
m.97878_11	339	1231.95	heat shock protein 70 [Nicotiana benthamiana]
m.9359_11	1005	1197.6	NPCA1 [Nicotiana paniculata]
m.97881_11	825	1190.17	PREDICTED: uncharacterized protein LOC102606402 [Solanum tuberosum]
m.2399_11	855	1160.9	beta-tubulin [Nicotiana attenuata]
m.24916_11	822	1156.69	PREDICTED: chlorophyll a-b binding protein 8, chloroplastic-like [Solanum tuberosum]
m.80189_11	440	1143.19	RecName: Full=Chlorophyll a-b binding protein 40, chloroplastic; AltName: Full=LHCII type I CAB-40; Short=LHCP; Flags: Precursor
m.2384_11	1491	1139.82	glutamate decarboxylase [Nicotiana tabacum]
m.97866_11	756	1131.46	PREDICTED: chlorophyll a-b binding protein P4, chloroplastic-like [Solanum lycopersicum]
m.40039_11	2709	1121.02	lipoxygenase, partial [Nicotiana attenuata]
m.9303_11	306	1104.57	photosystem II 23 kDa polypeptide [Nicotiana tabacum]
m.9475_11	912	1104.4	RecName: Full=30 kDa ribonucleoprotein, chloroplastic; AltName: Full=CP-RBP30; Flags: Precursor
m.25078_11	318	1102.99	cell wall protein [Nicotiana tabacum]
m.25079_11	318	1102.99	cell wall protein [Nicotiana tabacum]
m.2386_11	519	1102.71	glycine-rich protein [Nicotiana tabacum]
m.97863_11	312	1101.78	-
m.97882_11	666	1100.26	RecName: Full=Probable glutathione S-transferase; AltName: Full=Auxin-induced protein PCNT107
m.80178_11	804	1092.9	light harvesting chlorophyll a/b-binding protein [Nicotiana sylvestris]
m.80192_11	390	1086.13	PREDICTED: 14 kDa proline-rich protein DC2.15-like [Solanum tuberosum]
m.97851_11	417	1078.54	PREDICTED: HMG1/2-like protein-like [Solanum tuberosum]
m.97853_11	1446	1056.09	RecName: Full=Phosphoglycerate kinase, chloroplastic; Flags: Precursor [Nicotiana tabacum]
m.97869_11	1311	1055.05	GDP-L-galactose phosphorylase [Solanum lycopersicum]
m.97865_11	450	1050.97	PREDICTED: calmodulin-related protein isoform 4 [Vitis vinifera]
m.97862_11	663	1032.78	PREDICTED: ATP synthase subunit b', chloroplastic-like [Solanum lycopersicum]
m.97884_11	627	1028.88	germin like protein [Nicotiana tabacum]
m.88358_11	1344	1024.48	elongation factor-1 alpha [Nicotiana paniculata]
m.92913_11	618	1007.1	PME inhibitor [Nicotiana benthamiana]
m.63391_11	1026	1005.77	adenosine kinase isoform 2S [Nicotiana tabacum]
m.97888_11	528	1001.24	PREDICTED: remorin-like [Solanum tuberosum]
m.97879_11	951	973.19	ACC oxidase ACO3 [Nicotiana attenuata]
m.27521_11	1023	971.39	glyceraldehyde 3-phosphate dehydrogenase [Nicotiana langsdorffii x Nicotiana sanderae]
m.32968_11	762	966.03	Heat shock protein 70 [Nicotiana tabacum]
m.32967_11	762	966.03	Heat shock protein 70 [Nicotiana tabacum]
m.9482_11	531	959.8	1-aminocyclopropane-1-carboxylate oxidase 4 [Capsicum annuum]
m.28275_11	672	959.45	PREDICTED: uncharacterized protein LOC101243831 [Solanum lycopersicum]
m.97886_11	1182	952.95	SAMS synthase [Nicotiana attenuata]
m.2470_11	336	940.89	DNA-binding protein [Nicotiana tabacum]
m.40003_11	1557	937.26	serine hydroxymethyltransferase, mitochondrial [Solanum tuberosum]
m.97899_11	846	931.1	triose phosphate isomerase cytosolic isoform-like protein [Capsicum annuum]
m.3265_11	1134	924.24	RecName: Full=ATP synthase gamma chain, chloroplastic; AltName: Full=F-ATPase gamma subunit; Flags: Precursor
m.49050_11	774	921.48	chloroplast pigment-binding protein CP24 [Nicotiana tabacum]
m.2503_11	1092	915.42	PREDICTED: early nodulin-like protein 2-like isoform X1 [Solanum tuberosum]
m.84019_11	2298	904.43	methionine synthase [Nicotiana attenuata]
m.49039_11	819	903.34	unknown [Lotus japonicus]
m.12995_11	336	900.71	TIP protein [Nicotiana tabacum]
m.26015_11	1344	892	Beta-6 tubulin [Theobroma cacao]
m.97872_11	549	886.42	PREDICTED: thylakoid membrane phosphoprotein 14 kDa, chloroplastic-like [Solanum lycopersicum]
m.97885_11	345	883.64	lipid transfer protein [Nicotiana tabacum]
m.80169_11	798	875.01	light harvesting chlorophyll a/b-binding protein [Nicotiana sylvestris]
m.24922_11	822	870.33	PREDICTED: chlorophyll a-b binding protein 8, chloroplastic-like [Solanum lycopersicum]
m.97895_11	1425	869.82	enolase [Nicotiana tabacum]
m.46886_11	546	866.86	uncharacterized protein LOC100306021 [Glycine max]
m.49322_11	594	864.63	PREDICTED: 40S ribosomal protein S9-2-like [Solanum lycopersicum]
m.97890_11	327	864.58	PREDICTED: 60S ribosomal protein L36-2-like [Solanum lycopersicum]
m.97870_11	570	850.27	PREDICTED: uncharacterized protein LOC102594981 [Solanum tuberosum]
m.75043_11	633	847.49	PREDICTED: 40S ribosomal protein S5-2-like [Solanum lycopersicum]
m.2684_11	843	845.06	chloroplast post-illumination chlorophyll fluorescence increase protein [Nicotiana tabacum]
m.13337_11	411	844.89	hypothetical protein CARUB_v10002094mg, partial [Capsella rubella]
m.8935_11	1194	844.59	NADPH:protochlorophyllide oxidoreductase [Nicotiana tabacum]
m.97893_11	909	837.5	unknown [Solanum tuberosum]
m.26962_11	576	835.68	elicitor resposible protein [Nicotiana tabacum]
m.97934_11	453	823.34	profilin [Gossypium hirsutum]
m.97905_11	477	822.47	PREDICTED: pollen-specific protein C13-like [Solanum lycopersicum]
m.2783_11	348	809.36	PREDICTED: uncharacterized protein LOC101259757 [Solanum lycopersicum]
m.97900_11	1416	808.92	PREDICTED: serine hydroxymethyltransferase 1-like [Solanum lycopersicum]
m.2446_11	678	807.97	s-adenosylmethionine synthetase, putative [Ricinus communis]
m.32955_11	1479	799.9	Heat shock protein 70 [Nicotiana tabacum]
m.2530_11	459	795.08	translationally controlled tumor protein [Nicotiana benthamiana]
m.97896_11	1947	790.54	poly(A)-binding protein [Nicotiana tabacum]
m.40013_11	1134	778.59	actin [Lycium chinense]
m.63661_11	2772	775.87	PREDICTED: ATP-dependent Clp protease ATP-binding subunit clpA homolog CD4B, chloroplastic [Solanum tuberosum]
m.13002_11	327	765.7	-
m.97880_11	492	761.08	early responsive to dehydration 1 protein [Nicotiana tabacum]
m.97939_11	411	761.07	acyl carrier protein [Capsicum frutescens]
m.59568_11	627	758.12	PREDICTED: auxin-binding protein ABP19a-like [Solanum tuberosum]
m.97902_11	1479	757.66	catalase [Nicotiana benthamiana]
m.2448_11	522	756.81	S-adenosylmethionine synthetase [Dendrobium hybrid cultivar]
m.33244_11	351	756.65	ubiquitin [Nymphaea hybrid cultivar]
m.13231_11	546	753.87	ARF-like small GTPase-like protein [Solanum tuberosum]
m.97906_11	960	752.84	PREDICTED: xyloglucan endotransglucosylase/hydrolase protein 9 [Solanum lycopersicum]
m.97918_11	1446	751.75	PREDICTED: glutamate--glyoxylate aminotransferase 2-like [Solanum lycopersicum]
m.55019_11	636	742.99	PREDICTED: 60S ribosomal protein L19-2-like [Solanum lycopersicum]
m.3271_11	456	724.38	PREDICTED: uncharacterized protein LOC102580040 [Solanum tuberosum]
m.9525_11	399	723.11	RecName: Full=Proteinase inhibitor I-B; Short=PI-IB; AltName: Full=Inhibitor of microbial serine proteinases major isoform; Flags: Precursor
m.2818_11	336	722.07	PREDICTED: photosystem II 5 kDa protein, chloroplastic-like [Solanum lycopersicum]
m.2401_11	696	720.88	beta-tubulin [Nicotiana attenuata]
m.97940_11	438	719.92	PREDICTED: tubulin alpha-1 chain-like isoform X2 [Citrus sinensis]
m.97925_11	999	718.66	RecName: Full=Malate dehydrogenase; Short=NtRed-2
m.2874_11	771	717.91	hypothetical protein PRUPE_ppa008371mg [Prunus persica]
m.8638_11	1776	716.44	cytosolic NADP-malic enzyme [Nicotiana tabacum]
m.13340_11	495	714.32	PREDICTED: glycine cleavage system H protein, mitochondrial-like [Solanum tuberosum]
m.13341_11	495	714.32	PREDICTED: glycine cleavage system H protein, mitochondrial-like [Solanum tuberosum]
m.97952_11	354	711.13	2-Cys peroxiredoxin, partial [Nicotiana benthamiana]
m.97913_11	723	710.79	PREDICTED: uncharacterized protein LOC101254783 [Solanum lycopersicum]
m.97945_11	459	709.47	RecName: Full=Superoxide dismutase [Nicotiana plumbaginifolia]
m.97907_11	447	703.9	hypothetical protein PRUPE_ppa012628mg [Prunus persica]
m.9492_11	714	703.02	40S ribosomal protein S3 [Medicago truncatula]
m.97963_11	345	701.54	PREDICTED: 30S ribosomal protein S31, chloroplastic-like [Solanum lycopersicum]
m.97937_11	738	700.73	allene oxide cyclase [Nicotiana tabacum]
m.97911_11	2340	700.01	PREDICTED: beta-xylosidase/alpha-L-arabinofuranosidase 2-like [Solanum tuberosum]
m.75152_11	2100	698.01	molecular chaperone Hsp90-2 [Nicotiana benthamiana]
m.13131_11	1329	695.55	putative spermidine hydroxycinnamoyl transferase [Nicotiana attenuata]
m.90047_11	424	691.86	hypothetical protein CARUB_v10019058mg [Capsella rubella]
m.9426_11	363	690.6	PREDICTED: 60S ribosomal protein L31-like [Solanum lycopersicum]
m.97894_11	1248	683.66	RecName: Full=Isocitrate dehydrogenase [NADP]; Short=IDH; AltName: Full=IDP; AltName: Full=NADP(+)-specific ICDH; AltName: Full=Oxalosuccinate decarboxylase
m.97999_11	300	683.02	cystein protease inhibitor 2 [Nicotiana tabacum]
m.97919_11	474	679.97	RecName: Full=60S ribosomal protein L34
m.46972_11	495	679.84	PREDICTED: 60S ribosomal protein L24-like [Solanum lycopersicum]
m.13483_11	666	676.82	QM [Nicotiana benthamiana]
m.97928_11	1143	675.89	putative preprocysteine proteinase [Nicotiana tabacum]
m.3941_11	423	675.89	PREDICTED: 50S ribosomal protein L31, chloroplastic-like [Solanum lycopersicum]
m.97922_11	1563	673.96	ADP-glucose pyrophosphorylase small subunit [Nicotiana tabacum]
m.97909_11	301	673.64	putative RNA binding protein [Nicotiana tabacum]
m.9483_11	453	672.48	PREDICTED: 1-aminocyclopropane-1-carboxylate oxidase-like [Solanum tuberosum]
m.11874_11	981	664.1	chloroplast sedoheptulose-1,7-bisphosphatase [Solanum lycopersicum]
m.62818_11	4311	658.28	RecName: Full=Pleiotropic drug resistance protein 1; AltName: Full=NtPDR1 [Nicotiana tabacum]
m.97938_11	1125	651.3	PREDICTED: chloroplast stem-loop binding protein of 41 kDa b, chloroplastic-like [Solanum tuberosum]
m.97948_11	447	649.92	RecName: Full=Nucleoside diphosphate kinase 1; AltName: Full=Nucleoside diphosphate kinase I; Short=NDK I; Short=NDP kinase I; Short=NDPK I
m.97953_11	480	648.61	RecName: Full=Eukaryotic translation initiation factor 5A-1; Short=eIF-5A-1; AltName: Full=eIF-4D
m.97856_11	1089	647.11	chloroplast ferredoxin-NADP+ oxidoreductase precursor [Capsicum annuum]
m.97857_11	1089	647.11	chloroplast ferredoxin-NADP+ oxidoreductase precursor [Capsicum annuum]
m.97883_11	714	641.76	PREDICTED: stem-specific protein TSJT1-like [Solanum tuberosum]
m.25877_11	303	641.15	60S ribosomal protein L38 [Solanum lycopersicum]
m.9511_11	2226	640.63	plastid transketolase [Nicotiana tabacum]
m.97969_11	570	640.12	RecName: Full=50S ribosomal protein L27, chloroplastic; AltName: Full=CL27; Flags: Precursor
m.2559_11	1251	636.1	RecName: Full=Calreticulin; Flags: Precursor
m.97944_11	333	635.96	RecName: Full=V-type proton ATPase subunit G 1; Short=V-ATPase subunit G 1; AltName: Full=Vacuolar proton pump subunit G 1
m.80174_11	804	635.66	RecName: Full=Chlorophyll a-b binding protein 40, chloroplastic; AltName: Full=LHCII type I CAB-40; Short=LHCP; Flags: Precursor
m.80183_11	804	635.66	RecName: Full=Chlorophyll a-b binding protein 40, chloroplastic; AltName: Full=LHCII type I CAB-40; Short=LHCP; Flags: Precursor
m.27791_11	1353	634.8	glyceraldehyde-3-phosphate dehydrogenase [Solanum tuberosum]
m.2471_11	399	634.58	PREDICTED: uncharacterized protein LOC101257241 [Solanum lycopersicum]
m.97941_11	1113	634.58	RecName: Full=Glucan endo-1,3-beta-glucosidase, basic vacuolar isoform GLB; AltName: Full=(1->3)-beta-glucan endohydrolase; Short=(1->3)-beta-glucanase; AltName: Full=Beta-1,3-endoglucanase, basic; AltName: Full=Glucanase GLB; Flags: Precursor
m.2437_11	879	629.91	RecName: Full=31 kDa ribonucleoprotein, chloroplastic; AltName: Full=CP-RBP31; Flags: Precursor
m.12588_11	675	626.32	PREDICTED: photosystem I reaction center subunit III, chloroplastic-like [Solanum tuberosum]
m.24830_11	690	625.12	hypothetical protein ARALYDRAFT_490270 [Arabidopsis lyrata subsp. lyrata]
m.24831_11	690	625.12	hypothetical protein ARALYDRAFT_490270 [Arabidopsis lyrata subsp. lyrata]
m.24832_11	690	625.12	hypothetical protein ARALYDRAFT_490270 [Arabidopsis lyrata subsp. lyrata]
m.50293_11	429	622.67	hypothetical protein M569_15712 [Genlisea aurea]
m.97943_11	963	622.43	PREDICTED: 60S acidic ribosomal protein P0-like [Cucumis sativus]
m.12853_11	1458	621.74	S-adenosyl-L-homocysteine hydrolase [Nicotiana tabacum]
m.97951_11	579	621.15	PREDICTED: uncharacterized protein LOC102596915 [Solanum tuberosum]
m.97931_11	888	620.1	PREDICTED: thioredoxin-like protein CDSP32, chloroplastic-like [Solanum tuberosum]
m.2762_11	432	618.01	ZIP [Nicotiana tabacum]
m.97933_11	627	616.62	PREDICTED: 40S ribosomal protein S10-1-like [Solanum lycopersicum]
m.97898_11	675	615.51	actin, partial [Chrysanthemum seticuspe f. boreale]
m.9860_11	423	613.06	ribosomal protein L17-like protein [Solanum tuberosum]
m.2404_11	372	612.33	auxin-repressed protein [Nicotiana tabacum]
m.97935_11	1020	611.54	homeodomain protein Hfi22 [Nicotiana tabacum]
m.97897_11	678	610.59	PREDICTED: uncharacterized protein LOC101244722 [Solanum lycopersicum]
m.9861_11	555	604.25	PREDICTED: 30S ribosomal protein S17, chloroplastic-like [Solanum tuberosum]
m.97982_11	1227	602.83	PREDICTED: fructose-1,6-bisphosphatase, chloroplastic-like [Solanum lycopersicum]
m.46973_11	306	602.18	-
m.97920_11	3132	601.87	RecName: Full=Glycine dehydrogenase (decarboxylating), mitochondrial; AltName: Full=Glycine cleavage system P protein; AltName: Full=Glycine decarboxylase; AltName: Full=Glycine dehydrogenase (aminomethyl-transferring); Flags: Precursor
m.13146_11	2124	600.42	RecName: Full=ATP-dependent zinc metalloprotease FTSH, chloroplastic; AltName: Full=DS9; Flags: Precursor [Nicotiana tabacum]
m.97936_11	324	599.49	40S ribosomal protein S25 [Solanum lycopersicum]
m.2468_11	978	598.1	PREDICTED: PGR5-like protein 1A, chloroplastic-like [Solanum lycopersicum]
m.22607_11	594	595.83	14-3-3 a-1 protein [Nicotiana tabacum]
m.97947_11	669	595.59	RecName: Full=50S ribosomal protein L12, chloroplastic; AltName: Full=CL12; Flags: Precursor
m.97973_11	567	593.23	SKP1 [Nicotiana tabacum]
m.10937_11	459	589.51	ubiquitin-conjugating enzyme [Nicotiana tabacum]
m.27624_11	663	588.34	PREDICTED: plasma membrane-associated cation-binding protein 1-like [Solanum tuberosum]
m.97957_11	411	588.05	hypothetical protein CARUB_v10002094mg, partial [Capsella rubella]
m.32817_11	426	586.69	RecName: Full=Photosystem I reaction center subunit IV A, chloroplastic; Short=PSI-E A; Contains: RecName: Full=Photosystem I reaction center subunit IV A isoform 2; Flags: Precursor
m.46854_11	843	586.2	RecName: Full=Osmotin-like protein; AltName: Full=Pathogenesis-related protein PR-5d; Flags: Precursor [Nicotiana tabacum]
m.13237_11	1191	585.03	PREDICTED: probable fructose-bisphosphate aldolase 2, chloroplastic-like [Solanum tuberosum]
m.13236_11	1191	585.03	PREDICTED: probable fructose-bisphosphate aldolase 2, chloroplastic-like [Solanum tuberosum]
m.3103_11	1071	582.66	cathepsin B-like cysteine proteinase [Nicotiana rustica]
m.97994_11	435	576.37	RNA-binding glycine-rich protein [Nicotiana undulata]
m.97979_11	1224	576.36	mRNA-binding protein precursor, partial [Nicotiana tabacum]
m.9423_11	1485	574.6	cysteine protease CP6 [Nicotiana tabacum]
m.97966_11	822	574.23	histone H1 [Nicotiana tabacum]
m.2582_11	528	573.68	ribosomal protein PETRP [Capsicum annuum]
m.97968_11	756	572.19	iron superoxide dismutase [Nicotiana tabacum]
m.97915_11	2301	570.43	inorganic pyrophosphatase [Nicotiana tabacum]
m.2431_11	477	570.03	methionine synthase [Nicotiana attenuata]
m.12559_11	459	567.13	40S ribosomal protein S15-like [Solanum tuberosum]
m.9768_11	513	565.77	PREDICTED: 60S ribosomal protein L27a-3-like [Solanum tuberosum]
m.2453_11	498	562.52	-
m.98012_11	456	561.85	RecName: Full=50S ribosomal protein L28, chloroplastic; AltName: Full=CL28; Flags: Precursor [Nicotiana tabacum]
m.97923_11	711	560.36	PREDICTED: protein PLANT CADMIUM RESISTANCE 2-like [Solanum tuberosum]
m.33242_11	444	558.54	ubiquitin 11 [Arabidopsis thaliana]
m.97942_11	1386	552.81	1-hydroxy-2-methyl-butenyl 4-diphosphate reductase [Nicotiana benthamiana]
m.97991_11	672	552.71	PREDICTED: glutathione S-transferase zeta class-like [Solanum tuberosum]
m.9472_11	378	548.52	60S ribosomal protein L22-2 [Morus notabilis]
m.98029_11	420	547.31	adenylate kinase family-like protein [Solanum tuberosum]
m.2589_11	978	546.8	PREDICTED: chitinase-like protein 1-like [Solanum tuberosum]
m.2591_11	978	546.8	PREDICTED: chitinase-like protein 1-like [Solanum tuberosum]
m.97972_11	495	546.28	PREDICTED: 60S ribosomal protein L27-like [Solanum lycopersicum]
m.12595_11	807	546.05	thioredoxin peroxidase, partial [Nicotiana tabacum]
m.63381_11	843	543.88	PREDICTED: 40S ribosomal protein S2-2-like [Solanum lycopersicum]
m.29617_11	513	543.35	PREDICTED: uncharacterized protein LOC101264428 [Solanum lycopersicum]
m.76133_11	570	540.76	PREDICTED: protein translation factor SUI1 homolog isoform 1 [Solanum lycopersicum]
m.22726_11	480	540.64	RecName: Full=Eukaryotic translation initiation factor 5A-2; Short=eIF-5A-2; AltName: Full=eIF-4D
m.97910_11	975	540.21	putative RNA binding protein [Nicotiana tabacum]
m.97993_11	1254	539.85	PREDICTED: 30S ribosomal protein S1, chloroplastic-like [Solanum lycopersicum]
m.97950_11	420	534.59	PREDICTED: actin-depolymerizing factor 2-like [Solanum lycopersicum]
m.9520_11	432	534.58	PREDICTED: 40S ribosomal protein S19-3-like [Solanum lycopersicum]
m.97930_11	1182	534.03	PREDICTED: uncharacterized protein LOC102590255 [Solanum tuberosum]
m.2412_11	447	532.17	chloroplast ferredoxin-thioredoxin reductase catalytic chain [Nicotiana benthamiana]
m.98009_11	585	529.8	PREDICTED: 60S ribosomal protein L9-1-like [Solanum lycopersicum]
m.97984_11	894	528.78	PREDICTED: UPF0603 protein At1g54780, chloroplastic-like [Solanum lycopersicum]
m.97932_11	438	527.17	PREDICTED: eukaryotic translation initiation factor 1A-like [Vitis vinifera]
m.9144_11	539	527	aluminum-induced protein [Codonopsis lanceolata]
m.97891_11	852	521.98	PREDICTED: unknown protein DS12 from 2D-PAGE of leaf, chloroplastic-like [Solanum tuberosum]
m.2624_11	1221	521.75	aminomethyltransferase, mitochondrial [Solanum tuberosum]
m.98038_11	339	521.47	PREDICTED: protein SPIRAL1-like 1-like isoform 2 [Solanum lycopersicum]
m.12653_11	894	521.36	dicarboxylate/tricarboxylate carrier [Nicotiana tabacum]
m.2418_11	387	518.37	PREDICTED: ADP-ribosylation factor-like isoform 1 [Solanum lycopersicum]
m.97855_11	396	517.84	-
m.2761_11	702	517.57	PREDICTED: magnesium-protoporphyrin IX monomethyl ester [oxidative] cyclase, chloroplastic-like [Solanum lycopersicum]
m.12979_11	411	517.28	putative actin family protein [Zea mays]
m.97954_11	1023	516.94	PREDICTED: 50S ribosomal protein L1, chloroplastic-like [Solanum lycopersicum]
m.97924_11	345	514.48	hypothetical protein MIMGU_mgv1a016591mg [Erythranthe guttata]
m.60339_11	786	508.15	RecName: Full=40S ribosomal protein S3a; AltName: Full=Protein cyc07
m.97964_11	492	505.29	cysteine-rich extensin-like protein-4 [Nicotiana tabacum]
m.98030_11	432	504.25	adenylate kinase family-like protein [Solanum tuberosum]
m.26014_11	615	504.25	PREDICTED: tubulin beta-1 chain-like [Solanum lycopersicum]
m.97978_11	1266	501.69	PREDICTED: uncharacterized protein LOC102601007 [Solanum tuberosum]
m.97965_11	1527	500.47	PREDICTED: protein TIC 62, chloroplastic-like [Solanum tuberosum]
m.98016_11	618	500.14	jasmonate ZIM domain protein a [Nicotiana attenuata]
m.2409_11	1389	499.93	PREDICTED: major facilitator superfamily domain-containing protein 5-like isoform X1 [Solanum tuberosum]
m.98018_11	495	499.84	PREDICTED: universal stress protein A-like protein-like [Solanum tuberosum]
m.28074_11	324	499.14	PREDICTED: uncharacterized protein LOC101250014 [Solanum lycopersicum]
m.97970_11	1101	496.1	gamma-tocopherol methyltransferase [Solanum tuberosum]
m.2415_11	1131	495.61	GDP-mannose-3',5'-epimerase [Nicotiana tabacum]
m.2432_11	702	494.58	PREDICTED: elongation factor 1-delta 1-like isoform X1 [Solanum tuberosum]
m.2454_11	2040	494.23	FtsH-like protein Pftf precursor [Nicotiana tabacum]
m.9531_11	783	493.89	14-3-3 c-2 protein [Nicotiana tabacum]
m.97921_11	4869	492.36	putative ferredoxin-dependent glutamate synthase 1 [Capsicum annuum]
m.98053_11	522	486.97	PREDICTED: CASP-like protein ARALYDRAFT_903204-like [Solanum tuberosum]
m.28225_11	501	485.31	40S ribosomal protein S13-like [Solanum tuberosum]
m.98051_11	576	484.94	PREDICTED: uncharacterized protein LOC102600849 [Solanum tuberosum]
m.98026_11	396	483.59	calmodulin [Solanum lycopersicum]
m.38889_11	501	482.86	histone 2b [Nicotiana benthamiana]
m.2511_11	429	479.84	PREDICTED: 50S ribosomal protein 5, chloroplastic-like [Solanum tuberosum]
m.33243_11	405	478.3	ubiquitin [Nymphaea hybrid cultivar]
m.2441_11	1458	478.12	RecName: Full=Elongation factor TuB, chloroplastic; Short=EF-TuB; Flags: Precursor
m.97974_11	1800	477.56	polyphenol oxidase [Nicotiana tabacum]
m.27219_11	906	475.96	PREDICTED: 60S ribosomal protein L5-like [Solanum tuberosum]
m.97986_11	2181	472.96	arginine decarboxylase [Nicotiana tabacum]
m.9243_11	333	472.37	PREDICTED: mitochondrial pyruvate carrier 2-like [Solanum lycopersicum]
m.98027_11	837	470.73	PREDICTED: uncharacterized protein LOC102602042 [Solanum tuberosum]
m.97992_11	1227	470.45	PREDICTED: mitochondrial phosphate carrier protein 3, mitochondrial-like [Solanum tuberosum]
m.97987_11	456	470.04	hypothetical protein AMTR_s00131p00117350 [Amborella trichopoda]
m.97981_11	1089	468.76	PREDICTED: phosphoglycolate phosphatase-like [Solanum lycopersicum]
m.98048_11	690	468.2	plastid thioredoxin F precursor [Nicotiana tabacum]
m.98024_11	588	467.54	PREDICTED: 30S ribosomal protein S13, chloroplastic-like [Solanum tuberosum]
m.97961_11	825	466.31	RecName: Full=50S ribosomal protein L3, chloroplastic; Flags: Precursor
m.24734_11	480	465.54	PREDICTED: 40S ribosomal protein S11-like [Solanum lycopersicum]
m.12596_11	807	462.61	thioredoxin peroxidase, partial [Nicotiana tabacum]
m.9415_11	381	461.71	60S ribosomal protein L14-1-like [Solanum tuberosum]
m.97971_11	432	458.2	PREDICTED: 60S ribosomal protein L28-1-like [Solanum tuberosum]
m.2941_11	342	458.07	60S acidic ribosomal family protein [Arabidopsis thaliana]
m.50317_11	1647	457.94	Chain A, The Crystal Structure Of 5-Epi-Aristolochene Synthase Complexed With (2-Trans,6-Trans)-2-Fluorofarnesyl Diphosphate
m.9268_11	408	456.86	PREDICTED: unknown protein DS12 from 2D-PAGE of leaf, chloroplastic-like isoform X1 [Solanum tuberosum]
m.98040_11	522	455.27	PREDICTED: uncharacterized protein LOC101248838 [Solanum lycopersicum]
m.2414_11	690	452.38	PREDICTED: 60S ribosomal protein L6-like [Solanum lycopersicum]
m.9260_11	567	451.04	actin, partial [Davidia involucrata]
m.98019_11	651	450.47	PREDICTED: 50S ribosomal protein L19-2, chloroplastic-like [Solanum tuberosum]
m.98003_11	1812	446.17	PREDICTED: pyruvate decarboxylase 1-like [Solanum tuberosum]
m.98011_11	966	446.16	PREDICTED: probable calcium-binding protein CML49-like [Solanum lycopersicum]
m.98023_11	654	445.14	elongation factor-like protein [Solanum tuberosum]
m.24714_11	495	443.85	V-type proton ATPase 16 kDa proteolipid subunit [Solanum lycopersicum]
m.97996_11	1572	443.59	PREDICTED: 4-coumarate--CoA ligase-like 10-like [Solanum tuberosum]
m.98017_11	849	441.74	PREDICTED: stem-specific protein TSJT1-like [Solanum tuberosum]
m.97959_11	459	440.41	PREDICTED: 40S ribosomal protein S18-like [Solanum lycopersicum]
m.97976_11	828	440.28	PREDICTED: adenine phosphoribosyltransferase 1, chloroplastic-like [Solanum tuberosum]
m.55136_11	552	440.24	PREDICTED: thioredoxin M-type, chloroplastic-like [Solanum lycopersicum]
m.98020_11	366	439.43	PREDICTED: 60S acidic ribosomal protein P3-like [Solanum lycopersicum]
m.25825_11	753	438.39	ascorbate peroxidase [Nicotiana tabacum]
m.98050_11	363	438.23	PREDICTED: protein EARLY RESPONSIVE TO DEHYDRATION 15-like [Solanum tuberosum]
m.2848_11	945	438.2	annexin [Nicotiana tabacum]
m.13160_11	1206	437.4	phosphate translocator [Nicotiana tabacum]
m.12546_11	501	436.99	PREDICTED: 60S ribosomal protein L12-like [Solanum lycopersicum]
m.98001_11	1050	436.11	PREDICTED: peroxidase 12-like [Solanum tuberosum]
m.2433_11	888	432.69	endo-xyloglucan transferase (EXGT) [Nicotiana tabacum]
m.94669_11	1359	432.02	PREDICTED: protein COBRA-like [Solanum tuberosum]
m.56145_11	894	431.39	PREDICTED: bidirectional sugar transporter SWEET10-like [Solanum lycopersicum]
m.9526_11	465	429.78	RecName: Full=60S ribosomal protein L23a; AltName: Full=L25
m.4181_11	365	429.76	unknown [Zea mays]
m.2341_11	375	428.36	NADPH:protochlorophyllide oxidoreductase [Nicotiana tabacum]
m.25651_11	786	426.77	PREDICTED: peptidyl-prolyl cis-trans isomerase FKBP17-2, chloroplastic-like [Solanum tuberosum]
m.8465_11	633	426.24	Kunitz trypsin inhibitor [Nicotiana tabacum]
m.46969_11	393	424.56	uncharacterized protein LOC102577793 [Solanum tuberosum]
m.46968_11	393	424.56	uncharacterized protein LOC102577793 [Solanum tuberosum]
m.97990_11	699	423.73	PREDICTED: uncharacterized protein LOC101254950 isoform 1 [Solanum lycopersicum]
m.2340_11	615	423.48	PREDICTED: cold-regulated 413 plasma membrane protein 2-like [Solanum tuberosum]
m.98082_11	495	422.16	PREDICTED: ferredoxin-thioredoxin reductase, variable chain-like [Solanum tuberosum]
m.2562_11	414	419.09	putative ribosomal protein [Capsicum annuum]
m.98028_11	438	418.93	PREDICTED: 40S ribosomal protein S17-like isoform X1 [Solanum tuberosum]
m.2405_11	1389	417.92	3-hydroxy-3-methylglutaryl coenzyme A synthase [Solanum lycopersicum]
m.98080_11	684	416.88	PREDICTED: 50S ribosomal protein L6, chloroplastic-like [Solanum tuberosum]
m.98099_11	486	416.64	PREDICTED: uncharacterized protein LOC102605356 [Solanum tuberosum]
m.2434_11	759	415.55	PREDICTED: 20 kDa chaperonin, chloroplastic-like [Solanum tuberosum]
m.7167_11	306	414.78	PREDICTED: putative SERF-like protein-like [Cicer arietinum]
m.9259_11	417	414.71	unknown [Medicago truncatula]
m.98060_11	621	414.07	histone H1D [Nicotiana tabacum]
m.98075_11	936	412.14	epoxide hydrolase [Nicotiana tabacum]
m.9140_11	615	412.04	sucrose transporter [Nicotiana tabacum]
m.33084_11	3258	411.71	PREDICTED: cellulose synthase A catalytic subunit 1 [UDP-forming] [Solanum tuberosum]
m.26621_11	543	411.14	putative ribulose bisphosphate carboxylase small subunit protein precursor [Nicotiana tabacum]
m.26620_11	543	411.14	putative ribulose bisphosphate carboxylase small subunit protein precursor [Nicotiana tabacum]
m.9402_11	1026	410.74	RecName: Full=Spermidine synthase; AltName: Full=Putrescine aminopropyltransferase; Short=Aminopropyltransferase [Nicotiana sylvestris]
m.28080_11	900	409.47	mannose binding lectin [Withania somnifera]
m.25831_11	399	408.92	PREDICTED: 60S ribosomal protein L35a-3-like [Solanum lycopersicum]
m.9107_11	420	408.28	multiprotein bridging factor 1 [Solanum tuberosum]
m.34952_11	1428	407.42	PREDICTED: protein transport protein Sec61 subunit alpha-like [Solanum lycopersicum]
m.98106_11	741	406.99	PREDICTED: BI1-like protein-like [Solanum tuberosum]
m.98096_11	420	405.68	RecName: Full=Actin-depolymerizing factor 1; Short=ADF-1 [Petunia x hybrida]
m.98065_11	1014	405	PREDICTED: uncharacterized protein LOC102590017 [Solanum tuberosum]
m.40017_11	828	404.98	actin [Nicotiana tabacum]
m.80175_11	804	404.74	RecName: Full=Chlorophyll a-b binding protein 40, chloroplastic; AltName: Full=LHCII type I CAB-40; Short=LHCP; Flags: Precursor
m.98037_11	1443	404.26	PREDICTED: d-3-phosphoglycerate dehydrogenase, chloroplastic-like [Solanum tuberosum]
m.2406_11	1170	404.22	PREDICTED: 60S ribosomal protein L3-2-like isoform X1 [Solanum tuberosum]
m.22434_11	1644	404.04	RecName: Full=4-coumarate--CoA ligase 1; Short=4CL 1; AltName: Full=4-coumaroyl-CoA synthase 1
m.98054_11	1845	403.8	granule-bound starch synthase 1 [Nicotiana tabacum]
m.43284_11	1785	403.52	PREDICTED: probable methylenetetrahydrofolate reductase-like [Solanum tuberosum]
m.95311_11	468	402.69	PREDICTED: photosystem II reaction center W protein, chloroplastic-like [Solanum tuberosum]
m.54009_11	537	402.34	uncharacterized protein LOC102577837 [Solanum tuberosum]
m.2345_11	1509	401.9	PREDICTED: titin-like isoform X14 [Solanum tuberosum]
m.3315_11	984	401.86	PREDICTED: 30S ribosomal protein S5, chloroplastic-like [Solanum lycopersicum]
m.98013_11	798	398.96	PREDICTED: ribosome-recycling factor, chloroplastic-like isoform 1 [Solanum lycopersicum]
m.98091_11	445	398.91	PREDICTED: thioredoxin M4, chloroplastic-like [Solanum tuberosum]
m.39484_11	1161	398.43	ADP,ATP carrier protein, mitochondrial [Solanum tuberosum]
m.4207_11	954	398.12	PREDICTED: uncharacterized protein At5g39570-like [Solanum tuberosum]
m.12993_11	570	397.45	-
m.2472_11	387	396.94	acyl carrier protein [Solanum lycopersicum]
m.9261_11	873	396.94	PREDICTED: probable xyloglucan endotransglucosylase/hydrolase protein 16-like [Solanum tuberosum]
m.32861_11	855	396.11	putative PIP2 [Nicotiana glauca]
m.24709_11	498	394.87	PREDICTED: V-type proton ATPase 16 kDa proteolipid subunit c2-like isoform 1 [Solanum lycopersicum]
m.13898_11	981	394.46	PREDICTED: bifunctional nuclease 2-like [Solanum tuberosum]
m.80191_11	453	393.7	PREDICTED: chlorophyll a-b binding protein 50, chloroplastic-like [Solanum tuberosum]
m.98090_11	882	392.32	PREDICTED: 50S ribosomal protein L5, chloroplastic-like [Solanum tuberosum]
m.11895_11	1854	391.32	PREDICTED: probable methyltransferase PMT8-like [Solanum lycopersicum]
m.2344_11	1515	389.77	PREDICTED: uncharacterized protein At1g04910-like isoform X1 [Solanum tuberosum]
m.98049_11	1152	389.35	PREDICTED: protein TWIN LOV 1-like isoform X3 [Solanum tuberosum]
m.98098_11	864	389.25	PREDICTED: 50S ribosomal protein L15, chloroplastic-like [Solanum lycopersicum]
m.22463_11	1515	389.15	mitochondrial-processing peptidase subunit alpha [Solanum tuberosum]
m.9137_11	1008	388.59	st3 protein [Solanum lycopersicum]
m.2375_11	366	388.33	3-ketoacyl CoA thiolase 2 [Petunia x hybrida]
m.98033_11	804	387.79	PREDICTED: 60S ribosomal protein L7-4-like [Solanum lycopersicum]
m.98077_11	978	387.26	putative cytosolic cysteine synthase 7 [Nicotiana tabacum]
m.12747_11	2274	386.45	phenylalanine ammonia-lyase 1 [Nicotiana attenuata]
m.98061_11	1560	386.32	ADP-glucose pyrophosphorylase large subunit [Nicotiana tabacum]
m.27357_11	783	386.04	PREDICTED: 60S ribosomal protein L8-like [Solanum lycopersicum]
[truncated: 79,027 more rows]

## Sheet: N.knightiana
The expression level of each ORF from Nicotiana knightiana
[truncated: 33,060 more rows]
[truncated: 48 more columns]

[truncated: 2 more sheets: N.setchellii, N.tomentosiformis]
