# Supplementary material for: Sequencing and characterization of leaf transcriptomes of six diploid Nicotiana species
Source: J Biol Res (Thessalon). 2016 Apr 18;23:6. doi: 10.1186/s40709-016-0048-5 (PMC4835900; doi:10.1186/s40709-016-0048-5)
Supplement: Supplementary file 7 — 10.1186/s40709-016-0048-5 Phylogenetic tree based on the transcriptomes of six Nicotiana and S. lycopersicum using ML method. [file 40709_2016_48_MOESM7_ESM.xlsx]

## Sheet: top20.FPKM
transcript_id	length	FPKM	function
N. glauca
m.38224_7	543	43104.9	RecName: Full=Ribulose bisphosphate carboxylase small chain 8B, chloroplastic; Short=RuBisCO small subunit 8B; Flags: Precursor
m.38226_7	546	11851.4	RecName: Full=Ribulose bisphosphate carboxylase small chain S41, chloroplastic; Short=RuBisCO small subunit S41; Flags: Precursor
m.27319_7	420	9796.31	RecName: Full=Photosystem II 10 kDa polypeptide, chloroplastic; Short=PII10; Flags: Precursor
m.5612_7	435	5985.51	chloroplast ferredoxin I [Nicotiana tabacum]
m.104093_7	648	5468.86	dehydrin-like protein [Capsicum annuum]
m.99587_7	628	5381.72	light harvesting chlorophyll a/b-binding protein [Nicotiana sylvestris]
m.57816_7	1320	5337.14	ribulose bisphosphate carboxylase/oxygenase activase 2 (chloroplast) [Nicotiana attenuata]
m.6084_7	687	5307.81	chloroplast PsbQ2 precursor [Nicotiana benthamiana]
m.35220_7	312	4813.74	hypothetical protein AMTR_s00004p00114860 [Amborella trichopoda]
m.104095_7	858	4411.42	chloroplast pigment-binding protein CP26 [Nicotiana tabacum]
m.104097_7	372	4284.43	RecName: Full=Thioredoxin H-type 1; Short=Trx-H1 [Nicotiana tabacum]
m.57657_7	813	4212.76	RecName: Full=Chlorophyll a-b binding protein, chloroplastic; AltName: Full=LHCI type II CAB; Flags: Precursor
m.99590_7	393	3991.22	RecName: Full=Chlorophyll a-b binding protein 50, chloroplastic; AltName: Full=LHCII type I CAB-50; Short=LHCP; Flags: Precursor
m.104102_7	1206	3871.51	RecName: Full=Glyceraldehyde-3-phosphate dehydrogenase A, chloroplastic; AltName: Full=NADP-dependent glyceraldehydephosphate dehydrogenase subunit A; Flags: Precursor
m.104099_7	855	3856.82	chloroplast pigment-binding protein CP29 [Nicotiana tabacum]
m.4187_7	687	3715.28	RecName: Full=Cytochrome b6-f complex iron-sulfur subunit 2, chloroplastic; AltName: Full=Plastohydroquinone:plastocyanin oxidoreductase iron-sulfur protein 2; AltName: Full=Rieske iron-sulfur protein 2; Short=ISP 2; Short=RISP 2; Flags: Precursor [Nicotiana tabacum]
m.104108_7	450	3682.95	PREDICTED: calmodulin-related protein isoform 4 [Vitis vinifera]
m.104103_7	624	3680.81	RecName: Full=Photosystem I reaction center subunit II, chloroplastic; AltName: Full=Photosystem I 20 kDa subunit; Short=PSI-D; Flags: Precursor
m.104104_7	360	3672.83	Photosystem II subunit X [Theobroma cacao]
m.4327_7	387	3502.89	uncharacterized protein LOC101246420 [Solanum lycopersicum]
N. noctiflora
m.56681_8	546	15170.3	RecName: Full=Ribulose bisphosphate carboxylase small chain S41, chloroplastic; Short=RuBisCO small subunit S41; Flags: Precursor
m.56685_8	543	7763.46	RecName: Full=Ribulose bisphosphate carboxylase small chain, chloroplastic; Short=RuBisCO small subunit; AltName: Full=TSSU3-8; Flags: Precursor [Nicotiana tabacum]
m.56689_8	543	7763.46	RecName: Full=Ribulose bisphosphate carboxylase small chain, chloroplastic; Short=RuBisCO small subunit; AltName: Full=TSSU3-8; Flags: Precursor [Nicotiana tabacum]
m.66034_8	804	5485.68	PREDICTED: chlorophyll a-b binding protein 50, chloroplastic-like [Solanum tuberosum]
m.83352_8	420	5475.49	RecName: Full=Photosystem II 10 kDa polypeptide, chloroplastic; Short=PII10; Flags: Precursor
m.66035_8	798	5130.91	light harvesting chlorophyll a/b-binding protein [Nicotiana sylvestris]
m.10333_8	372	4931.38	unknown [Medicago truncatula]
m.45666_8	1320	4324.68	ribulose bisphosphate carboxylase/oxygenase activase 2 (chloroplast) [Nicotiana attenuata]
m.18268_8	1206	3692.36	RecName: Full=Glyceraldehyde-3-phosphate dehydrogenase A, chloroplastic; AltName: Full=NADP-dependent glyceraldehydephosphate dehydrogenase subunit A; Flags: Precursor
m.83358_8	687	3668.17	chloroplast PsbQ2 precursor [Nicotiana benthamiana]
m.63298_8	813	3495.04	RecName: Full=Chlorophyll a-b binding protein, chloroplastic; AltName: Full=LHCI type II CAB; Flags: Precursor
m.2933_8	1479	3433.21	RecName: Full=Catalase isozyme 1; AltName: Full=Salicylic acid-binding protein; Short=SABP
m.83360_8	435	3367.25	chloroplast ferredoxin I [Nicotiana tabacum]
m.83356_8	1173	3362.6	putative chloroplast thiazole biosynthetic protein [Nicotiana tabacum]
m.2814_8	663	3137.32	photosystem I subunit XI [Nicotiana attenuata]
m.20484_8	666	3126.1	putative photosystem I subunit III precursor [Nicotiana tabacum]
m.83353_8	855	3099.3	chloroplast pigment-binding protein CP29 [Nicotiana tabacum]
m.66037_8	804	3013.02	light harvesting chlorophyll a/b-binding protein [Nicotiana sylvestris]
m.83355_8	858	2980.54	chloroplast pigment-binding protein CP26 [Nicotiana tabacum]
m.2816_8	624	2954.27	RecName: Full=Photosystem I reaction center subunit II, chloroplastic; AltName: Full=Photosystem I 20 kDa subunit; Short=PSI-D; Flags: Precursor
N. cordifolia
m.26617_11	543	22578.5	putative ribulose bisphosphate carboxylase small subunit protein precursor [Nicotiana tabacum]
m.97814_11	411	6159.49	RecName: Full=Photosystem II 10 kDa polypeptide, chloroplastic; Short=PII10; Flags: Precursor
m.80185_11	798	6033.9	light harvesting chlorophyll a/b-binding protein [Nicotiana sylvestris]
m.97817_11	1116	4412.31	putative chloroplast thiazole biosynthetic protein [Nicotiana tabacum]
m.97820_11	687	4313.75	chloroplast PsbQ2 precursor [Nicotiana benthamiana]
m.97822_11	489	4278.89	chloroplast ferredoxin I [Nicotiana tabacum]
m.9357_11	312	4177.68	conserved hypothetical protein [Ricinus communis]
m.97815_11	1479	3966.34	RecName: Full=Catalase isozyme 1; AltName: Full=Salicylic acid-binding protein; Short=SABP
m.97819_11	1206	3852.2	PREDICTED: glyceraldehyde-3-phosphate dehydrogenase A, chloroplastic-like [Solanum tuberosum]
m.26613_11	546	3668.6	putative ribulose bisphosphate carboxylase small subunit protein precursor [Nicotiana tabacum]
m.12990_11	489	3436.4	abscisic stress-ripening protein ASR [Camellia sinensis]
m.32897_11	1356	3353.03	alpha-tubulin [Nicotiana tabacum]
m.95310_11	405	3331.09	PREDICTED: photosystem II reaction center W protein, chloroplastic-like [Solanum tuberosum]
m.97821_11	858	3281.66	PREDICTED: chlorophyll a-b binding protein CP29.2, chloroplastic-like [Solanum lycopersicum]
m.49036_11	1320	3101.79	ribulose bisphosphate carboxylase/oxygenase activase 2 (chloroplast) [Nicotiana attenuata]
m.97824_11	444	2897.54	photosystem I reaction center V (chloroplast) [Solanum tuberosum]
m.97831_11	624	2876.39	RecName: Full=Photosystem I reaction center subunit II, chloroplastic; AltName: Full=Photosystem I 20 kDa subunit; Short=PSI-D; Flags: Precursor
m.79729_11	1083	2787.68	RecName: Full=S-adenosylmethionine decarboxylase proenzyme; Short=AdoMetDC; Short=SAMDC; Contains: RecName: Full=S-adenosylmethionine decarboxylase alpha chain; Contains: RecName: Full=S-adenosylmethionine decarboxylase beta chain; Flags: Precursor
m.97828_11	684	2703.24	RecName: Full=Cytochrome b6-f complex iron-sulfur subunit 2, chloroplastic; AltName: Full=Plastohydroquinone:plastocyanin oxidoreductase iron-sulfur protein 2; AltName: Full=Rieske iron-sulfur protein 2; Short=ISP 2; Short=RISP 2; Flags: Precursor [Nicotiana tabacum]
m.97835_11	360	2673.3	conserved hypothetical protein [Ricinus communis]
N. knightiana
m.15925_12	1062	73953.9	photosystem II protein D1 [Nicotiana tabacum]
m.11399_12	543	51513.5	putative ribulose bisphosphate carboxylase small subunit protein precursor [Nicotiana tabacum]
m.8151_12	1455	45993.1	ribulose-1,5-bisphosphate carboxylase/oxygenase large subunit [Nicotiana tomentosiformis]
m.15928_12	411	10211.9	RecName: Full=Photosystem II 10 kDa polypeptide, chloroplastic; Short=PII10; Flags: Precursor
m.15936_12	2205	6943.11	photosystem I P700 chlorophyll a apoprotein A2 [Nicotiana tabacum]
m.24920_12	318	6897.6	cell wall protein [Nicotiana tabacum]
m.15942_12	2253	6231.48	photosystem I P700 chlorophyll a apoprotein A1 [Nicotiana sylvestris]
m.11403_12	435	6189.21	chloroplast ferredoxin I [Nicotiana tabacum]
m.15934_12	330	6081.8	ribosomal protein S14 [Nicotiana sylvestris]
m.15940_12	330	6081.8	ribosomal protein S14 [Nicotiana sylvestris]
m.15937_12	1422	5555.41	RecName: Full=Photosystem II CP43 chlorophyll apoprotein; AltName: Full=PSII 43 kDa protein; AltName: Full=Photosystem II 44 kDa reaction center protein; AltName: Full=Protein CP-43; AltName: Full=Protein P6; Flags: Precursor (chloroplast) [Nicotiana tabacum]
m.15932_12	1422	5555.41	RecName: Full=Photosystem II CP43 chlorophyll apoprotein; AltName: Full=PSII 43 kDa protein; AltName: Full=Photosystem II 44 kDa reaction center protein; AltName: Full=Protein CP-43; AltName: Full=Protein P6; Flags: Precursor (chloroplast) [Nicotiana tabacum]
m.9491_12	804	4790.19	light harvesting chlorophyll a/b-binding protein [Nicotiana sylvestris]
m.33582_12	711	4786	ASR4 protein [Solanum chilense]
m.11406_12	309	4724.92	conserved hypothetical protein [Ricinus communis]
m.24992_12	663	4525.79	photosystem I subunit XI [Nicotiana attenuata]
m.11408_12	642	4322.14	dehydrin-like protein [Capsicum annuum]
m.11404_12	687	3956.63	chloroplast PsbQ2 precursor [Nicotiana benthamiana]
m.15933_12	1062	3946.31	photosystem II protein D2 [Nicotiana tabacum]
m.15939_12	1062	3946.31	photosystem II protein D2 [Nicotiana tabacum]
N. setchellii
m.43113_43	543	35038.7	putative ribulose bisphosphate carboxylase small subunit protein precursor [Nicotiana tabacum]
m.24640_43	330	8533.62	RecName: Full=Chlorophyll a-b binding protein 16, chloroplastic; AltName: Full=LHCII type I CAB-16; Short=LHCP; Flags: Precursor
m.32103_43	411	8156.62	RecName: Full=Photosystem II 10 kDa polypeptide, chloroplastic; Short=PII10; Flags: Precursor
m.32105_43	486	8002.15	chloroplast ferredoxin I [Nicotiana tabacum]
m.57787_43	666	7168.16	photosystem I subunit XI [Nicotiana attenuata]
m.13515_43	810	6573.71	RecName: Full=Chlorophyll a-b binding protein, chloroplastic; AltName: Full=LHCI type II CAB; Flags: Precursor
m.6162_43	438	5880.78	light harvesting chlorophyll a/b-binding protein [Nicotiana sylvestris]
m.32112_43	687	5651.79	PsbQ [Nicotiana tabacum]
m.32115_43	507	5493.45	photosystem I reaction center subunit [Nicotiana tabacum]
m.32108_43	1206	5328.08	PREDICTED: glyceraldehyde-3-phosphate dehydrogenase A, chloroplastic-like [Solanum tuberosum]
m.32106_43	858	5255.48	chloroplast pigment-binding protein CP26 [Nicotiana tabacum]
m.43104_43	687	5247.19	PREDICTED: photosystem I reaction center subunit III, chloroplastic-like [Solanum tuberosum]
m.30028_43	798	5027.46	RecName: Full=Chlorophyll a-b binding protein 36, chloroplastic; AltName: Full=LHCII type I CAB-36; Short=LHCP; Flags: Precursor
m.32110_43	858	5001.65	PREDICTED: chlorophyll a-b binding protein CP29.2, chloroplastic-like [Solanum lycopersicum]
m.43106_43	321	4761.88	conserved hypothetical protein [Ricinus communis]
m.1575_43	444	4536.61	photosystem I reaction center V (chloroplast) [Solanum tuberosum]
m.32113_43	405	4272.13	PREDICTED: photosystem II reaction center W protein, chloroplastic-like [Solanum tuberosum]
m.32114_43	624	4207.91	RecName: Full=Photosystem I reaction center subunit II, chloroplastic; AltName: Full=Photosystem I 20 kDa subunit; Short=PSI-D; Flags: Precursor
m.67543_43	393	4166.94	photosystem I reaction center subunit X psaK [Nicotiana tabacum]
m.32111_43	321	4156.99	-
N. tomentosiformis
m.57534_45	543	43701.9	putative ribulose bisphosphate carboxylase small subunit protein precursor [Nicotiana tabacum]
m.57535_45	411	12081.9	RecName: Full=Photosystem II 10 kDa polypeptide, chloroplastic; Short=PII10; Flags: Precursor
m.46123_45	438	9812.87	RecName: Full=Chlorophyll a-b binding protein 16, chloroplastic; AltName: Full=LHCII type I CAB-16; Short=LHCP; Flags: Precursor
m.57539_45	435	8988.18	chloroplast ferredoxin I [Nicotiana tabacum]
m.27465_45	810	8527.11	RecName: Full=Chlorophyll a-b binding protein, chloroplastic; AltName: Full=LHCI type II CAB; Flags: Precursor
m.55100_45	882	8187.96	RecName: Full=Chlorophyll a-b binding protein 21, chloroplastic; AltName: Full=LHCII type I CAB-21; Short=LHCP; Flags: Precursor
m.55104_45	882	8187.96	RecName: Full=Chlorophyll a-b binding protein 21, chloroplastic; AltName: Full=LHCII type I CAB-21; Short=LHCP; Flags: Precursor
m.27851_45	663	8179.22	photosystem I subunit XI [Nicotiana attenuata]
m.46125_45	421	6918.58	light harvesting chlorophyll a/b-binding protein [Nicotiana sylvestris]
m.57542_45	858	6593.63	PREDICTED: chlorophyll a-b binding protein CP29.2, chloroplastic-like [Solanum lycopersicum]
m.57546_45	687	6238.91	PsbQ [Nicotiana tabacum]
m.57549_45	405	5859.04	PREDICTED: photosystem II reaction center W protein, chloroplastic-like [Solanum tuberosum]
m.72392_45	654	5303.47	dehydrin [Nicotiana tabacum]
m.57550_45	507	5267.39	photosystem I reaction center subunit [Nicotiana tabacum]
m.75889_45	687	5101.81	PREDICTED: photosystem I reaction center subunit III, chloroplastic-like [Solanum tuberosum]
m.57548_45	858	5018.81	chloroplast pigment-binding protein CP26 [Nicotiana tabacum]
m.72403_45	309	4955.43	conserved hypothetical protein [Ricinus communis]
m.72406_45	684	4872.58	PREDICTED: chlorophyll a-b binding protein 13, chloroplastic-like [Solanum tuberosum]
m.15738_45	444	4830.93	photosystem I reaction center V (chloroplast) [Solanum tuberosum]
m.3192_45	558	4795.92	chlorophyll a/b-binding protein [Solanum lycopersicum]
